# Supplementary material for: Whole Transcriptome Sequencing of Peripheral Blood Shows That Immunity/GnRH/PI3K-Akt Pathways Are Associated With Opioid Use Disorder
Source: Front Psychiatry. 2022 Jun 21;13:893303. doi: 10.3389/fpsyt.2022.893303 (PMC9253397; doi:10.3389/fpsyt.2022.893303)
Supplement: Supplementary file 1 [file Data_Sheet_1.CSV]

	baseMean	log2FoldChange	lfcSE	stat	pvalue	padj
HES4	35.5186026605787	1.43309853148786	0.554653646566328	2.58377194553697	0.00977263898592437	0.473889447038822
ISG15	979.784064749424	1.63464840411959	0.629479136255337	2.59682697959433	0.00940893051952411	0.470229187831385
AGRN	301.199320262642	1.11539430016045	0.360143491360387	3.09708304305937	0.00195435116873913	0.306591053740025
AL357140.3	4.30613009725438	1.91264645657998	0.736370575276409	2.59739663804741	0.0093933386307697	0.469902217477213
C1QB	21.0956055479721	1.4019384427418	0.539265067080448	2.59972048686894	0.00932997204365831	0.469902217477213
IFI6	2053.78531002111	1.59729181374952	0.600398057852625	2.66038804233039	0.00780506710766169	0.455377432171282
FOXO6	32.4450112506922	0.981917340496362	0.260574447753856	3.76827946469986	0.000164376616922889	0.0981082782797463
ROR1	267.374133093522	-1.09145385423818	0.235891325802218	-4.62693509617776	3.71116750667974e-06	0.00963530419759262
AL513493.1	11.2841875634131	1.80161231352319	0.471745817924794	3.81903187069781	0.000133976454056577	0.0891905301710491
DEPDC1	20.1929785204755	1.08781135728073	0.383084542105998	2.83961172460918	0.00451684748359432	0.386395094617988
ST6GALNAC5	28.8101953339449	-0.996733630792713	0.351174233508496	-2.83828805101841	0.00453562306385943	0.38672703319206
IFI44L	6105.11405818575	2.01206083693416	0.665686554374614	3.02253489080069	0.0025066718412292	0.317466931774799
IFI44	5141.72460253772	1.5857051197297	0.527638027183109	3.00528968352655	0.00265328018752058	0.320405179109753
TTLL7	222.90274237305	-0.639619952470759	0.205263358627984	-3.11609415701901	0.00183263746636968	0.295532711424572
MCOLN2	3158.06871256553	0.665823116404088	0.184211188695783	3.61445534941781	0.000300979679227151	0.139541703781688
WDR63	412.606786553026	1.44475159398369	0.289306144326005	4.99385036342562	5.91872622874354e-07	0.00236412137041336
GBP1	4375.08227126884	0.90176919399418	0.176400326742677	5.11206079175598	3.18663236647729e-07	0.00150426429328818
GBP5	3911.35002973163	1.01071689303058	0.162154555232016	6.23304656217899	4.57450128106482e-10	1.76953802056265e-05
VCAM1	36.1257086627116	1.85152037984829	0.628489530208241	2.94598444501505	0.00321928589050454	0.345742571951852
LINC01750	15.9275159457395	-1.76164902887986	0.442968081933919	-3.9769209131024	6.98133708626874e-05	0.0647344481324269
PTGFRN	142.534321164912	-0.744805206035266	0.250056216889452	-2.97855104464185	0.00289614785535997	0.3317691119934
FAM72D	101.025443478096	0.652345776068294	0.223420253954197	2.91981485350039	0.00350239397898474	0.355936590713266
EFNA1	36.0378603800829	-0.667820323210702	0.256704682342644	-2.60151204534443	0.00928138056821765	0.469902217477213
GBAP1	346.663019961072	-0.599695027355091	0.174950620810473	-3.42779593794498	0.00060850267119924	0.195043887065998
CADM3	29.0920246903042	-0.863840289542094	0.319288520996772	-2.70551627363649	0.00681983066590874	0.440941559826692
GOLT1A	11.936342577533	-2.16350324797887	0.572047280291193	-3.78203572067954	0.00015555103371201	0.0950252114885865
IL19	73.6944011790649	-0.852766995980489	0.298026698287013	-2.86137785937297	0.00421803996810927	0.379880451493617
EGLN1	10.8891808114687	-1.13980301928561	0.339511036947614	-3.35718988558679	0.000787390167787779	0.212000996457504
AC104335.2	130.34080366889	1.02016063637944	0.331965859513205	3.07308901546503	0.00211855282459327	0.306596977000657
SNTG2	1680.5822520898	-0.842719058380783	0.2303204161895	-3.65889864356367	0.000253301488533077	0.128950324446751
AC018685.3	12.6932404541138	-1.23877220325115	0.464635552427382	-2.66611583375287	0.00767332492806041	0.453766989352812
CMPK2	2617.73769239991	1.53188544970784	0.553633504281807	2.76696666271138	0.00565805407446143	0.412640612177646
RSAD2	5636.67630099296	1.93758242603939	0.656910385847831	2.94953842682619	0.00318248993834762	0.344279109455497
RHOB	2201.34072767589	-0.774382079616671	0.265789188525138	-2.91351986103615	0.00357379102920746	0.356299719465329
EIF2AK2	11028.3407863322	0.780778134971363	0.298365478663771	2.61685144832464	0.0088744953822629	0.468310007336772
NCAPH	155.706872090781	0.761898357875575	0.206930403580916	3.68190630613471	0.000231496492065222	0.121399989923191
NPAS2	400.270134748784	-0.837552289453887	0.306143778859437	-2.7358135206087	0.00622262779849917	0.427402342678397
SDR42E1P5	15.8803819277644	1.06650374660645	0.367979844422012	2.89826674686928	0.00375231302725403	0.366935228348762
EDAR	1946.47826932637	-0.686166393660267	0.240209321499448	-2.85653524757924	0.00428292447357635	0.379880451493617
LRP1B	93.564060659973	-0.687178294210154	0.250394132053205	-2.74438657397986	0.00606241007257697	0.425159696259678
IFIH1	7124.80016550508	0.795710647879498	0.236948364663446	3.35816053851944	0.000784630289424862	0.212000996457504
FIGN	142.765046645198	-0.87964843846958	0.257425183177365	-3.41710328264001	0.000632912634471851	0.197979647334851
CDCA7	123.555090337629	0.682993067482946	0.196705456865978	3.47216126265522	0.000516286102935075	0.183621042335662
ZNF385B	220.807676547605	-0.8550642080385	0.32757071963229	-2.61031941132694	0.00904577180045785	0.469902217477213
PPP1R1C	21.9260598195991	-0.880951577581543	0.29750588296913	-2.96112321810105	0.00306519282107793	0.339624594897728
MYO1B	250.580103607827	-0.751860026933783	0.275488939528969	-2.72918407620761	0.00634912522022149	0.431414668796105
AC079610.1	13.3270436626338	1.01276841987486	0.373996550105269	2.70796193063759	0.0067697787383132	0.439409413457064
ARPP21	137.762486123717	-1.49839690763976	0.383374472581975	-3.90844204505391	9.28932244406209e-05	0.075368337067245
CCRL2	128.425738409043	0.642965454343757	0.14354859489066	4.47907870385983	7.49658914697228e-06	0.0159278121087538
ALS2CL	346.970288756799	-0.693227602527033	0.180883764848631	-3.8324478877756	0.000126874480755598	0.0866853195751996
PROK2	10392.8897822886	-1.07793591329239	0.245664882809931	-4.38783069424855	1.14486839775143e-05	0.0188291454777922
AC097369.2	30.1522847030319	-0.651422717838233	0.24649236323748	-2.64277038559052	0.00822307795283563	0.461664448225776
GABRR3	4.50713758300111	2.01396595148447	0.682047901681484	2.9528218568217	0.00314883620888094	0.341431134149804
AC021660.3	387.934134681406	0.783461951515578	0.236171111581353	3.31734879117805	0.000908760908026134	0.230076852572544
ALG1L	20.8103678541649	-1.13820112574831	0.440727402292922	-2.5825513000252	0.00980727805193666	0.473987998969453
PLSCR2	246.085609350357	0.669026832594781	0.232188412242942	2.88139630282139	0.00395917488078018	0.371090460035003
TRIM59	62.3623593685194	-0.952001976739435	0.300758319534697	-3.16533879499086	0.00154902470139808	0.273499588190808
LAMP3	212.806445634821	1.59313109125373	0.487899475505446	3.26528551727444	0.00109353787697181	0.250145585020433
EPHB3	56.8527298805432	-0.887251921769454	0.3242726991664	-2.73612895581494	0.00621666587801241	0.427402342678397
C3orf70	24.4678547514729	-1.38513896989375	0.499255884633468	-2.77440689739822	0.00553024607902825	0.411024619213038
GP5	227.582876731228	-0.808228469370701	0.279103435309348	-2.89580265636963	0.00378190146117908	0.3681679837667
S100P	350.7928014611	1.52883467875203	0.482250835967265	3.17020638374964	0.00152330698907975	0.273019492421473
LAP3	783.560719265322	0.710760952688287	0.182303027832086	3.89878852337519	9.66751597209397e-05	0.0772300668256849
LGI2	14.9010908725069	-1.06896175706044	0.323265898921394	-3.30675694722867	0.000943827458236272	0.232552952175071
EREG	177.274585484441	1.05914160078146	0.407756773111337	2.59748377126837	0.0093909557764487	0.469902217477213
HERC6	4254.66205941639	0.805199046610108	0.212135379550834	3.79568485141423	0.000147236439597139	0.0936135735416584
HERC5	5576.65202591513	1.63935981233181	0.520138784516147	3.15177383639408	0.00162281915996464	0.275380744118706
DDX60	9006.79220270158	0.861544052937866	0.271278160355538	3.17586956431998	0.0014938810453646	0.273019492421473
TLR3	165.323086586671	0.720047147818978	0.252292211069275	2.85402052155017	0.00431697426049961	0.379880451493617
FAM149A	49.8713430348326	-1.17239154980766	0.432437622486324	-2.71112292003394	0.00670557627573469	0.438278931158937
ZDHHC11B	226.145103628016	-1.13649758061653	0.388561717439345	-2.92488304845405	0.00344585699374686	0.354315980707523
NPR3	44.9229022290402	0.629115866225757	0.22209353528724	2.83266176753909	0.0046162202169371	0.389146471331241
MAP1B	84.4057847111613	-1.42352261031883	0.470543863982357	-3.02527079679909	0.00248410605436235	0.316910431197041
AC008496.3	11.5772002068448	-3.58121202197197	0.94523813595134	-3.78868761824516	0.000151445198525827	0.0947463057668927
SCGB3A2	23.1268995005472	-1.82903408842815	0.705202441416276	-2.59362983025817	0.00949686752510438	0.470548037317338
AC139491.7	89.4743179350176	-0.890652698169306	0.327421722929301	-2.72020038927478	0.00652423656307916	0.435921927130609
FAM153A	924.342557806376	-0.999434338343776	0.250564409166337	-3.98873224521006	6.64273482618432e-05	0.0627146633789904
BMP6	1015.3912447445	-0.652597401201838	0.232381703098807	-2.80829941643193	0.00498038974090818	0.394827049902898
ADTRP	386.822414394729	-1.15285280295137	0.246821493985577	-4.67079582225826	3.00035054873402e-06	0.00829818475709063
H3C2	117.658173539937	0.612532485951119	0.225771889725544	2.71305912660666	0.00666652104786444	0.437566522081437
H2BC13	52.1835596841858	0.774005104370484	0.201214878587576	3.84665940115163	0.000119739240595785	0.0840213487456316
H2AC14	67.9628514320827	0.77696445661705	0.229614861650815	3.38377250945809	0.00071497216362143	0.203987058067068
Z98745.2	5.52133063059275	-1.80576878774616	0.560444718765865	-3.22202837725473	0.00127286527800398	0.264323112400708
LHFPL5	101.493643915388	-0.66381248617981	0.189984694665687	-3.49403138683309	0.000475785078371068	0.177835448279628
GLP1R	55.7886109378501	2.01200190732647	0.558595316914518	3.60189540871923	0.000315905469111307	0.140851769035959
MOCS1	66.0197977028149	-1.22409110298203	0.44359059165316	-2.75950645936859	0.00578887427153665	0.418473398897295
HTR1B	4.53269713349551	-2.78014305914976	0.869377107129556	-3.1978563000457	0.00138453254686592	0.268258347121492
TNFAIP3	4884.58642369789	0.682501241090016	0.21167677439188	3.22426134397953	0.00126298080095427	0.264323112400708
SLC22A1	1359.81437718346	-0.604725245951935	0.181795860208895	-3.32639723070189	0.000879764547494019	0.228100541568036
CLK2P1	7.79506155069314	-1.79094635132287	0.638912055800168	-2.80311873138769	0.00506110335032116	0.398795097417856
TRGC2	4023.93313457653	0.772862202845319	0.278285994838313	2.77722277506046	0.00548255873050359	0.41021231216157
HECW1	12.3563277355707	1.30783587249219	0.397571396281278	3.28956228925207	0.00100343343951371	0.239761455508456
AC004453.2	8.82295489944005	-1.31992550129514	0.478641494859306	-2.75764954662596	0.00582185765388962	0.418473398897295
AC016769.6	26.24825140584	-2.75178914125066	0.99838269419824	-2.75624683524838	0.00584688552042836	0.419267788371977
SPDYE10P	18.1430062686741	0.885105832186386	0.302299675609567	2.92790864033059	0.0034125030097191	0.352983329248354
SEMA3A	222.909547388317	-0.921311866300533	0.291240123523573	-3.16340981851685	0.00155932654103718	0.273499588190808
SAMD9L	11487.9010448758	0.852275406807271	0.315817537185314	2.69863230016634	0.00696250571590221	0.445294723533259
DYNC1I1	99.9952713448726	-1.06070508767351	0.344998728378138	-3.07451883275035	0.00210842409370753	0.306596977000657
GAL3ST4	213.626040828043	-0.617340563130917	0.17246627662726	-3.57948565483984	0.000344271145201476	0.143012987885855
CPED1	4125.11873739213	-0.614981493016331	0.201096672649345	-3.05813858038658	0.00222716554793842	0.306596977000657
WNT16	212.722046831655	-0.589387527009672	0.20615735802851	-2.85892064511306	0.00425085107733154	0.379880451493617
AC018638.3	42.5046337949971	-1.18416947387305	0.372114894791143	-3.18226840808854	0.00146126328404624	0.271414401219265
EEF1B2P6	5.59653070203094	1.39877309657627	0.536579328836306	2.60683373623399	0.00913837213307745	0.469902217477213
CALD1	862.141009941095	-0.897623584113969	0.288784214103978	-3.10828480323643	0.00188176632112097	0.300654147663161
TRBJ2-5	5.97457739364804	-1.47926213185562	0.486518447390975	-3.04050573989203	0.00236181189758416	0.314460114343474
TRPV5	150.04253648632	-0.60335121524576	0.22223316048394	-2.71494683301038	0.00662864112115783	0.436847592100835
AC009403.2	117.025587407537	-0.939274154349155	0.2385201570882	-3.93792359444838	8.21897549786247e-05	0.072335342661357
VIPR2	318.596308267686	0.856567980699714	0.288887844817665	2.96505372609342	0.00302630072807681	0.337351579636292
CDCA2	65.6494840927395	0.603393926297132	0.221919606128681	2.71897529390554	0.00654844990997308	0.435921927130609
PBK	16.9747493788006	0.937652402835971	0.314146417576422	2.98476236039798	0.00283798708872032	0.330213479848397
FBXO16	24.8886778153784	0.795079016258397	0.303789395035727	2.61720464654433	0.00886531728231882	0.468310007336772
CA2	797.098355741293	-0.755049144734339	0.216224337677936	-3.49197112981322	0.00047947006815753	0.177835448279628
SLC30A8	210.313150613897	2.75103901129171	0.80625415860632	3.41212380975141	0.000644588292263798	0.198523178150065
SAMD12	3879.52628349478	-0.788224637234056	0.293367672919721	-2.68681490836842	0.00721369139441302	0.446169489554605
LY6E	2596.8019345079	1.14201614078294	0.328385087307636	3.47767357569769	0.00050578545736668	0.182384830966821
EPPK1	353.587420203792	-0.649947962311042	0.228053694807802	-2.84997777764049	0.00437222837768405	0.380926729428896
ACO1	9335.83972301887	0.693891217146011	0.208485665444926	3.32824424962353	0.000873952071448973	0.228100541568036
DIRAS2	7.47071131722211	2.65631556619735	0.806316316120054	3.29438399433535	0.00098637649387547	0.237123082504526
C9orf129	37.0141852390301	-0.740826670680597	0.238674588329867	-3.10391933998737	0.00190975387942923	0.301974431319869
AC044784.1	81.2222275901858	1.06051387847701	0.373057497113427	2.84276254111726	0.00447243785447367	0.385134010002322
MCM10	46.9655698407998	0.704550500199037	0.240768794998585	2.92625338014911	0.00343071392902186	0.353458832298391
MYO3A	26.1014990269359	-1.25287645705752	0.438807649790022	-2.85518371809846	0.00430119400418209	0.379880451493617
RET	41.2415764849299	0.772822387201585	0.189007196512187	4.08885164936963	4.3351397865127e-05	0.0489361888161866
VSTM4	195.573761522538	4.37795456290479	0.838410109872972	5.22173398358483	1.77255476750609e-07	0.00102268532063913
ADAMTS14	82.0916254940176	0.90619441816337	0.319938101077534	2.83240544065042	0.00461992283034287	0.389146471331241
LIPM	31.0242288769457	0.937839359578286	0.348216347017772	2.69326632023516	0.00707557255235157	0.445294723533259
ANKRD22	362.836192038052	1.18345534444814	0.281910971292138	4.19797547794529	2.69311785062857e-05	0.0349607093779347
IFIT5	2430.8685341625	0.915166213708321	0.319935129062989	2.86047429798852	0.00423007839682936	0.379880451493617
SORCS3	933.86196121795	-1.49814336679461	0.242798711666079	-6.17031019857721	6.81561460756713e-10	1.76953802056265e-05
SLC22A18AS	76.9821148123436	-1.15807048805907	0.348834535453783	-3.31982751235509	0.000900730819101624	0.230076852572544
LMO1	4.55868210817226	-2.10698335028978	0.688686724937823	-3.05942204778232	0.00221764491517485	0.306596977000657
AC090159.1	31.7569025539925	0.725983973584942	0.267315757324807	2.71582932802132	0.00661099888558448	0.436847592100835
C11orf94	22.2584159329382	-0.88729691480786	0.341132884199315	-2.60103014369449	0.00929442867562545	0.469902217477213
SERPING1	558.525644378222	1.53393508464318	0.415799058098048	3.68912592457453	0.00022502582736261	0.120554458608118
GLYATL1	35.9882000838635	-0.84893772223055	0.314805306678951	-2.69670715270478	0.00700288256132143	0.445294723533259
AP000790.1	9.76433943768199	-1.65144168024892	0.50863592305919	-3.24680504341165	0.0011670830510961	0.251034143170657
MS4A3	425.934358698109	-0.651655409245619	0.223124563752849	-2.92059017745553	0.00349369071245104	0.355936590713266
BATF2	269.535593885964	1.59807871234476	0.342276199134449	4.6689741103413	3.02707518792499e-06	0.00829818475709063
CTSW	1502.26330980388	0.734787812361215	0.231872862939348	3.16892543200891	0.00153003644214167	0.273019492421473
GRIK4	440.574321728304	2.98395059439984	0.647359478113321	4.60941825258561	4.03797264515726e-06	0.00998456036059218
TMEM45B	1220.26082137747	-0.612331412207512	0.200323669460533	-3.05671024226197	0.00223780484310844	0.306596977000657
KLRG1	3911.74285000885	0.612202190270351	0.212984022260401	2.87440430400856	0.00404790417980288	0.374100555587775
HNRNPA1P34	259.573443035796	0.73447749758127	0.278229886374675	2.63982244018241	0.00829494739544523	0.46404387845721
VDAC2P2	163.082507967168	0.931621464571585	0.303939373297627	3.06515557515252	0.00217556797054899	0.306596977000657
A2M	19814.171899939	0.872253454348655	0.282174068496716	3.09118927545537	0.00199356511689104	0.306596977000657
KRT17P8	244.713101213757	0.823293537321154	0.266772034260963	3.08613134657056	0.00202779225560607	0.306596977000657
PZP	12323.058217252	0.89077168320037	0.29250922072139	3.04527727708391	0.00232465884597865	0.312565586817895
A2MP1	1702.16526804121	0.925898622045216	0.318688028638857	2.90534484774909	0.00366848674340149	0.362147989805828
CLEC9A	394.14710982379	-0.628394008005891	0.230159819489391	-2.7302506988404	0.00632861787833555	0.430694380013698
LRP6	188.709882281729	-0.79812423050632	0.138941608666718	-5.74431401914166	9.229437231556e-09	9.58495515371554e-05
GRIN2B	8.83548026687224	-1.36288516410429	0.447633015295268	-3.04464844534602	0.00232952436348892	0.312565586817895
KCNH3	262.049824723321	-0.88138969929885	0.256692771513863	-3.43363661586882	0.000595542005943395	0.192677068973218
KRT5	14.6853716114804	2.13163956493484	0.513188068931324	4.15372003751728	3.27113358838401e-05	0.0404421149310543
IL22	8.85477388959306	2.34045186113725	0.538438471141288	4.34673966772168	1.38176055873537e-05	0.0216417975065293
KCNC2	12.5062770609313	1.65593633492135	0.517632806248413	3.19905600057092	0.00137878383635624	0.268258347121492
LUM	12.1208840494408	-3.39957946776188	1.00244427394834	-3.39129022541264	0.00069564393648016	0.202932623852072
DCN	7.63488191882604	-2.60207980702402	0.919547011633283	-2.82974092037149	0.00465857111367451	0.389146471331241
NUAK1	617.032087232358	-1.63529202563679	0.586755340864153	-2.78700833507266	0.00531971106952612	0.403030127771265
OAS1	175.607289278263	1.24461118297691	0.387036540959775	3.21574593419658	0.00130105961064061	0.265979611583168
SKA3	251.396602616587	0.620828900273568	0.196429029481438	3.16057612213695	0.00157457455351786	0.273499588190808
AL356274.2	1620.67013319428	-0.659288099914678	0.214997727972489	-3.06648868400618	0.00216589006429602	0.306596977000657
ERICH6B	32.4571185904705	0.691030332622484	0.256261949138562	2.6965779935157	0.00700559897832995	0.445294723533259
CCR12P	382.225879336146	-1.25235179709246	0.339315334724261	-3.69081992156401	0.000223532351544139	0.120554458608118
ARHGEF40	3045.29201872474	-0.607436033179558	0.191589375362598	-3.17051001408578	0.00152171587557378	0.273019492421473
TRDV1	77.208383048013	1.77184051276062	0.583031273869038	3.03901453004837	0.0023735340640235	0.315212608205843
SLC22A17	36.4841126266772	-1.02117218405581	0.304193166847393	-3.35698593968781	0.000787971195861385	0.212000996457504
KRT8P1	8.76308854616544	-1.20848241986081	0.460870711730499	-2.62217231232408	0.00873712438270043	0.468292784989902
DACT1	77.7824459811097	-1.23385337061399	0.409950632786867	-3.00976086370739	0.00261453452213937	0.31992266256551
TSHR	107.792053009884	0.750536625159729	0.253820540888456	2.95695778809942	0.0031069064828655	0.339624594897728
IFI27	81.830828145866	1.55609486116319	0.45648145052207	3.40888958222402	0.000652278753126091	0.198523178150065
MOK	415.608137451809	-0.595157742625696	0.220878704192195	-2.69450033583965	0.00704942555913712	0.445294723533259
TMEM121	24.7013098231058	-1.15008189463442	0.407448373013527	-2.82264446444665	0.00476293581564823	0.390809691985445
MIR4539	40.5501502994001	-1.03437303699135	0.384582486005126	-2.68959995483924	0.0071537719599879	0.446004621457377
IGHV3-23	134.065711615936	0.640208347847088	0.240384808342425	2.66326458922945	0.00773865383419648	0.454339531861763
ARHGAP11A	78.4148993887081	0.616137651519602	0.171805260182131	3.58625603701792	0.000335459604359663	0.143012987885855
SCG5	132.582224324892	0.621854851629678	0.179797575729863	3.45863868912217	0.000542912676135999	0.18669724252343
SLC12A1	1092.29516533393	-0.764193258458475	0.270368555937449	-2.82648718453516	0.00470616271442351	0.390168975348793
FBN1	242.807520372651	-0.862495065299691	0.266277242110437	-3.239086669457	0.0011991312937038	0.254147312476994
PRTG	7.81756483513674	1.26748325536208	0.471898440361481	2.68592380680718	0.00723295807283207	0.446169489554605
DNM1P51	13.5433777523763	-3.20578455939104	1.14763637826448	-2.79338004624689	0.00521603703878459	0.401765896474476
PLIN1	21.8521587827864	-0.776548747290995	0.294824473304829	-2.63393584184612	0.00844014346288514	0.464322396695535
FAM169B	1288.22300850635	-0.909094672332841	0.256559212148601	-3.54341075777193	0.000394986968103454	0.154211227862706
HBA2	112454.781213114	0.710656127385132	0.262704866503733	2.70515021987624	0.00682735073182336	0.440941559826692
CACNA1H	78.1673364505024	-0.658744413863683	0.245625237708467	-2.6819085042293	0.00732034780852081	0.44823209880863
GNAO1	1415.75232942734	0.676528709483172	0.260433133869184	2.59770598092558	0.00938488139340747	0.469902217477213
MT2A	94.6740214433353	0.700525896312568	0.248525175877727	2.81873212175986	0.00482137364754829	0.390809691985445
TPPP3	92.6650315512758	-0.747144833052945	0.234708214917615	-3.18329221376082	0.00145610581581243	0.271414401219265
HYDIN	267.401144066328	2.13746709362463	0.793255303016778	2.69455128190857	0.00704834795349528	0.445294723533259
NECAB2	143.234672434946	-0.911142858033282	0.351157121440816	-2.59468711411808	0.00946770634643617	0.470548037317338
XAF1	4429.05990640095	0.993441872748645	0.316791940418027	3.13594427761557	0.0017130174791123	0.285096620578159
FBXO39	99.598565454213	1.44228550525283	0.328920636528291	4.38490427501278	1.16036793762152e-05	0.0188291454777922
SPDYE4	31.3050860208632	0.741497288862671	0.243863978272928	3.04061835665127	0.00236092879118614	0.314460114343474
HEATR9	91.7238992812864	0.587486951287664	0.220073575800004	2.66950245685813	0.00759637173747372	0.453389883724207
CCL4	485.069158774547	0.78432978358048	0.249331554872919	3.14573012621785	0.00165672801072995	0.279309281445335
FOXJ1	6.49289174421358	-2.13112929740728	0.595262211163296	-3.58015217065855	0.000343394172123235	0.143012987885855
SLC26A11	967.163543563875	-0.967218714158734	0.338215903737668	-2.85976709986099	0.00423952234805269	0.379880451493617
GATA6	47.044108417961	1.18560363915997	0.444938110985385	2.66464843061942	0.00770688468977827	0.453766989352812
CCDC68	33.4002560865911	0.684609332402632	0.22873591821233	2.99301193163342	0.00276238949418979	0.326963668950358
ALPK2	97.5150036845304	1.24474251191517	0.449201568587239	2.77101105374576	0.00558825297136372	0.411074064085131
ZCCHC2	11672.2201207643	0.781244928625559	0.262139221771139	2.98026721582178	0.00287997035740375	0.330852523846343
DOK6	3363.19943057382	0.678404794860628	0.230126329603467	2.94796686684915	0.00319871346374909	0.345314751182194
IZUMO4	58.6701730289746	-0.649204652649835	0.212035219173852	-3.06177744989402	0.00220026974978569	0.306596977000657
TLE2	334.223808215605	-1.00926051970799	0.216192336733562	-4.66834548789682	3.03635000548323e-06	0.00829818475709063
COL5A3	102.82475702123	-2.25335224459794	0.709895015881022	-3.17420490944199	0.00150247579980604	0.273019492421473
AC008543.1	24.2688960067863	0.694465569095313	0.239976039598296	2.89389544996993	0.00380494831065626	0.3681679837667
CYP4F10P	148.770946651369	-1.09409170434737	0.354327983225435	-3.08779367180625	0.00201648422090596	0.306596977000657
GRIK5	64.8774304514173	-0.627146155362657	0.189250265706243	-3.31384557386102	0.000920223151729175	0.230076852572544
IGSF23	45.6534315533318	-0.813571754071557	0.308513762101492	-2.63706794967517	0.00836260784307931	0.464322396695535
ZSCAN1	5.91384006184562	-1.54303431512963	0.558212006682685	-2.76424422380216	0.00570548181884488	0.414505983964194
SIGLEC1	697.017770555253	1.72126949379323	0.6204460234354	2.77424534734318	0.00553299327562133	0.411024619213038
TPX2	136.508940355624	0.591249610726342	0.161934521551187	3.65116471190148	0.000261053743796481	0.129583755306401
TSHZ2	10206.3361762782	-0.777039713045423	0.224311137582055	-3.46411560933382	0.000531977828675586	0.185392488132943
EDN3	40.8947473626685	1.32170270728931	0.494358787627668	2.6735697642433	0.00750486644919693	0.452350985765253
MX1	8901.53176085996	1.50452649849525	0.536448448451799	2.80460592781532	0.00503781308834327	0.398163595776732
TUBA8	396.955826327009	0.694075428475448	0.213421849944982	3.25212919227518	0.0011454394510136	0.251034143170657
USP18	423.425634423116	1.25833649794156	0.331371919803299	3.79735403859358	0.000146248839749339	0.0936135735416584
IGLV3-21	41.345335528209	1.71294213529816	0.508984066807131	3.36541406107954	0.000764288714727133	0.211488178041551
IGLV2-14	106.202820676681	1.04779304572587	0.305165537618021	3.43352350302871	0.000595790548435481	0.192677068973218
IGLV3-12	25.3240025893094	3.44227463789347	0.900788366239084	3.82140219268755	0.000132695040473092	0.0891905301710491
MYO18B	47.5363967749765	-1.44985285195698	0.467067207177219	-3.10416323320866	0.00190818022114501	0.301974431319869
RAI2	106.877515554446	-0.74322720600932	0.207223080981176	-3.58660436130102	0.000335012023553673	0.143012987885855
EFHC2	1700.83783222373	-0.688890208779156	0.186952432794932	-3.68484217338214	0.000228844400923419	0.121254840432137
SUV39H1	62.7941228442163	-0.657561328234941	0.250128293980526	-2.62889622669451	0.00856624970503727	0.466774879659412
MAGIX	48.623946820323	-0.662907437341532	0.254978026305866	-2.59986104271716	0.00932615163441836	0.469902217477213
NEXMIF	517.092361628034	-1.10782944483153	0.251166806186526	-4.41073190224354	1.03021807359833e-05	0.0178317012298889
TMEM164	31826.0442734259	-1.0112250878934	0.1841744991333	-5.49058144668281	4.00612698217334e-08	0.00033130200282651
GPC4	84.7413691257917	-1.2115825414181	0.406907108844479	-2.97754085658202	0.00290570913842908	0.3317691119934
PNMA3	85.7640132998356	-0.84112620413675	0.288707519634523	-2.91341980008535	0.00357493652200124	0.356299719465329
TPTE2P4	30.8069165012947	3.89229366634237	0.994221657545406	3.91491538813578	9.04359165791702e-05	0.075368337067245
NONHSAG000069.2	13.8236651064082	1.86267672680804	0.653280727737193	2.85126538671958	0.00435456082478346	0.380025084685221
NONHSAG056048.2	21.895552165498	-0.785558493285977	0.302261145674134	-2.59893970670277	0.00935121964371306	0.469902217477213
NONHSAG000149.2	33.3234408474476	-0.651432474577193	0.228100972679756	-2.85589520695195	0.0042915675424355	0.379880451493617
NONHSAG000514.3	6.21087473796082	-1.66742441344164	0.642678296879113	-2.59449311037693	0.00947305121617868	0.470548037317338
NONHSAG000813.2	139.978788037719	1.87626798976086	0.566262955994072	3.31342174143649	0.000921618944942593	0.230076852572544
NONHSAG000939.3	21.8073778422127	-1.1846587600934	0.386828956963713	-3.06248727962867	0.00219505804693829	0.306596977000657
NONHSAG001454.2	13.1365791120401	1.10328255941416	0.359003842031536	3.07317758264337	0.00211792412651824	0.306596977000657
NONHSAG001935.2	12.7137209060859	-1.49108222800761	0.367772793066174	-4.05435708165427	5.02723744554667e-05	0.0519591298106866
NONHSAG002427.3	16.6820964875705	-1.84808054536309	0.427943133725111	-4.31851898002457	1.5707971562e-05	0.0226570036480114
NONHSAG002493.3	52.351165100468	-0.684701780514884	0.257119610931684	-2.66296988407005	0.00774543458177516	0.454339531861763
NONHSAG003152.2	11.8766991989558	1.18103617897369	0.425656303239122	2.77462396301041	0.00552655676554649	0.411024619213038
NONHSAG003296.2	8.16029103086458	2.04581366295158	0.522835049691339	3.91292371113863	9.11853484751166e-05	0.075368337067245
NONHSAG003514.3	14.7389801557486	-0.997508437295908	0.380305676598419	-2.62291230101522	0.00871817105329786	0.468292784989902
NONHSAG003620.3	16.3281969295645	-1.06884633558376	0.365886266295055	-2.92125295219972	0.00348626645575517	0.355936590713266
NONHSAG004132.2	508.150674781527	-0.83559910870485	0.27669659943619	-3.01991101591963	0.00252848960256759	0.317933280658517
NONHSAG004289.2	29.0494896711551	0.809734549239945	0.242921227842104	3.33332149039796	0.000858157197335678	0.227350360351288
NONHSAG005155.2	5.03548377755505	2.64950479783573	0.873973892292762	3.03156057772513	0.00243293096644556	0.316711092298279
NONHSAG005240.2	51.3365742241797	0.653791274554895	0.249605617811195	2.61929711473654	0.00881111676354038	0.468292784989902
NONHSAG005254.2	4.10727315545936	2.31409215933918	0.728928015372589	3.17465114597954	0.00150016738458919	0.273019492421473
NONHSAG005259.2	26.3079946004692	0.714913740280039	0.271414358603739	2.63403065319695	0.00843778699482801	0.464322396695535
NONHSAG005509.2	25.0197896077379	-0.670336501517541	0.259899131216499	-2.57921793882082	0.00990242904242181	0.476105120793329
NONHSAG005547.2	10.1641821296473	-1.25570978925706	0.480149862010736	-2.61524554854289	0.00891633291681372	0.469357917044258
NONHSAG005552.2	64.8076546865867	-0.633081101747603	0.239465940714989	-2.64372085590699	0.00820002504075636	0.461664448225776
NONHSAG005860.2	14.9171673572837	3.92318988001139	1.25551913621231	3.12475514459063	0.00177953119704394	0.291495069204113
NONHSAG006173.2	641.508869254799	0.781291864181615	0.275867762465643	2.83212455561537	0.00462398327146426	0.389146471331241
NONHSAG006631.2	18.3249243279064	-1.12257142744446	0.421348178320112	-2.66423704955859	0.00771631662290365	0.453768354429099
NONHSAG006930.2	10.3028142689872	1.16881508335381	0.439901160191522	2.65699477320073	0.00788406653777738	0.45690629357213
NONHSAG007295.3	115.708256104073	-0.653305856617451	0.229498531350822	-2.84666682950915	0.00441795733770301	0.382344754529278
NONHSAG007300.2	23.6998486753424	0.881619336648633	0.330662011881225	2.66622504240165	0.00767083255196814	0.453766989352812
NONHSAG007524.2	4.10717778110251	3.16670724717104	0.891565860936322	3.55184892773414	0.000382534423304998	0.152808487970823
NONHSAG008356.2	177.239397768513	1.48636952258519	0.370842287697717	4.00809069486911	6.12116144614616e-05	0.0611245056254972
NONHSAG008608.2	22.7825287726572	-0.916552563681249	0.340108767158579	-2.69488073282714	0.00704138301427285	0.445294723533259
NONHSAG009251.2	18.965683972527	-1.14192786810402	0.363546931466256	-3.1410741482493	0.00168329409642648	0.281957191132392
NONHSAG009397.2	13.4758787010444	-1.29444528870067	0.426727255162603	-3.03342538598201	0.00241794496530724	0.316711092298279
NONHSAG009610.2	27.3181785141827	0.754653355817927	0.247139756926788	3.05354899269195	0.00226151791113472	0.307412510611469
NONHSAG009754.2	4.02203718321735	1.80098391756922	0.679004716230196	2.65238793563644	0.00799246542323855	0.460678135676334
NONHSAG010034.2	52.9309640297891	-0.904411282343086	0.339810538701182	-2.66151628433865	0.00777895780388208	0.454633826640799
NONHSAG010422.2	17.0953085324538	1.46696179282709	0.500741883091051	2.92957677870207	0.00339423948049621	0.352983329248354
NONHSAG010429.3	1672.72094235796	0.78727619915591	0.268259185198265	2.93475952584457	0.00333806274876365	0.351586706475256
NONHSAG010430.3	1088.51725630215	0.76315619443785	0.259078060194112	2.94566121834501	0.00322265155846197	0.345742571951852
NONHSAG010434.2	227.364892745088	0.906433576331188	0.302199792052591	2.99945135691372	0.00270466307327577	0.323599849638059
NONHSAG010435.2	189.080038110648	0.779232413779792	0.252232786361078	3.08933832521003	0.0020060285514522	0.306596977000657
NONHSAG010436.2	247.042574568045	0.983062038362684	0.324783929110401	3.02681860230997	0.00247142220339399	0.316711092298279
NONHSAG010437.2	160.251431782418	1.06743174796321	0.296876343497047	3.59554330058579	0.000323715276244217	0.141254112892918
NONHSAG010487.2	73.7935453847666	1.36799729143822	0.453762224567558	3.01478884175946	0.00257158221077258	0.317933280658517
NONHSAG010543.3	256.427821789464	1.19239272079099	0.351586450045614	3.39146380822211	0.000695203441223174	0.202932623852072
NONHSAG010544.2	4.53789819173168	2.67283993217841	0.821637552284877	3.25306447440913	0.00114167589541803	0.251034143170657
NONHSAG010782.2	16.7062837072524	-1.65501840432247	0.589245863117594	-2.80870602224691	0.00497410446880538	0.394827049902898
NONHSAG011274.2	5.44240476900639	1.86680654485688	0.521932116076938	3.57672288666308	0.000347928666706408	0.143385269423785
NONHSAG011705.3	5.01107089165715	-4.4493370557331	1.31713106249117	-3.37805187535232	0.00073001307899979	0.207140213880563
NONHSAG012589.2	93.0685972266125	-0.58559469862582	0.196916966005718	-2.97381536240415	0.00294121997378799	0.3317691119934
NONHSAG013070.2	22.7904055331159	-0.793627066288551	0.284663210248651	-2.78795094594529	0.00530425748361813	0.402716356049364
NONHSAG013250.2	68.6088926337624	-0.866041761798899	0.272787840601097	-3.17478139747926	0.00149949420009806	0.273019492421473
NONHSAG013355.2	211.865042476311	0.989351724238023	0.351223340602223	2.81687351000545	0.00484936199919799	0.390809691985445
NONHSAG013525.2	32.3113123339793	0.717860079000222	0.251726163448927	2.85174996974786	0.00434792853916747	0.380025084685221
NONHSAG013563.3	5362.84757697186	-0.657145987277707	0.16585735356339	-3.96211547549231	7.428859248489e-05	0.0676756044450947
NONHSAG013851.3	9.86192010510121	1.30673187951414	0.47794057994977	2.73408857572101	0.00625532145971749	0.428226619050297
NONHSAG014056.2	67.6815764772036	-1.30534380993359	0.346975042594675	-3.76206830373805	0.000168514009372502	0.098317510681759
NONHSAG014394.2	18.3007826488252	-0.828548223652707	0.308544084709445	-2.68534794446942	0.00724543345580157	0.446169489554605
NONHSAG014446.2	76.747532253231	1.76784691981604	0.58417627758679	3.02622168623304	0.00247630673406581	0.316711092298279
NONHSAG014465.2	50.1449597359976	-0.858764757457168	0.268531557122161	-3.19800311985864	0.00138382783234053	0.268258347121492
NONHSAG015016.3	151.586963474315	-0.987163721760413	0.333602996964944	-2.95909728252276	0.0030854168311229	0.339624594897728
NONHSAG015396.2	11.2393682964518	-1.11693497144394	0.422454184471724	-2.64391977284036	0.0081952077916168	0.461664448225776
NONHSAG015771.2	11.6008058325653	2.21852755047111	0.719486336993247	3.08348808921431	0.00204589299723415	0.306596977000657
NONHSAG069030.2	20.4276213721839	-1.81586587081178	0.662002049781089	-2.74299131160131	0.00608822963481799	0.425159696259678
NONHSAG015982.3	6.6463387772692	-1.85175224700761	0.64084496617906	-2.88954793239369	0.00385796186189776	0.369066105993197
NONHSAG016521.2	11.7966649557248	-1.46195457083075	0.508813183780714	-2.87326393543454	0.00406254560080074	0.374100555587775
NONHSAG070265.2	10.5833943959693	-1.27175638077106	0.458672737370506	-2.77268796933916	0.00555954008564507	0.411074064085131
NONHSAG016702.2	24.6741639896171	-1.0148292518332	0.325477181176362	-3.11797358009963	0.00182099126577074	0.294569446935862
NONHSAG016818.2	7.92059714116454	-1.51063268706127	0.550929126564993	-2.74197281323637	0.0061071396110955	0.425159696259678
NONHSAG016858.2	4.57979776774689	-1.90575922388747	0.726697599210953	-2.62249280299913	0.00872891113986142	0.468292784989902
NONHSAG017050.2	19.7811677831889	-1.08867672666366	0.381329196971601	-2.85495245396785	0.00430432722739518	0.379880451493617
NONHSAG017689.2	70.9410353197306	-0.658099581535157	0.224744142535642	-2.9282168340863	0.00340912204312577	0.352983329248354
NONHSAG018051.2	14.9651961316	-1.10751558921569	0.42277201099232	-2.61965210661925	0.00880195095604599	0.468292784989902
NONHSAG018057.2	64.0530867289739	-0.830228776280041	0.244153501805329	-3.40043771701464	0.000672780607099374	0.19976216823825
NONHSAG018159.2	162377.499935196	0.650460794112282	0.244744590687786	2.65771264763951	0.0078672940638868	0.456592786621014
NONHSAG018224.3	87.8852987471437	-0.807130049882668	0.225348786025581	-3.58169246933971	0.000341375501655166	0.143012987885855
NONHSAG021581.3	508.342007193611	0.791020660816068	0.257804016797387	3.06830231213094	0.00215278712163232	0.306596977000657
NONHSAG021909.2	91.9835962418912	-0.823650531750651	0.234538711308894	-3.51178927842697	0.000445100763157771	0.169943398733312
NONHSAG022075.2	40.6115878594491	-0.694202327719691	0.266629988173684	-2.60361684173156	0.0092245818996405	0.469902217477213
NONHSAG022831.2	281.773603557019	0.900388432976854	0.318468834259999	2.82724190286631	0.00469508459602377	0.390075140373008
NONHSAG022915.2	44.8764328820804	-0.742213781786444	0.243454920493544	-3.04867028475659	0.00229856602974365	0.310013869247971
NONHSAG023553.3	12.2074658532785	1.33368218263204	0.48130254638148	2.77098509587972	0.00558869848303635	0.411074064085131
NONHSAG023630.3	57.5053013263863	-0.900518171537505	0.294540264610702	-3.05736865120201	0.0022328947645746	0.306596977000657
NONHSAG023957.3	16.8675210021553	1.40083670875957	0.492711729721861	2.84311621635302	0.00446747770633163	0.385134010002322
NONHSAG024038.3	1715.055337671	1.25366036408076	0.414734834635438	3.02279977321596	0.00250447891729586	0.317466931774799
NONHSAG075951.2	1193.35728373256	-0.624162181664184	0.218460865810187	-2.85708920611207	0.00427545659831344	0.379880451493617
NONHSAG024760.2	5.70747356595005	-2.75729803542087	0.806673478944484	-3.41810919460094	0.000630578029431173	0.197979647334851
NONHSAG025033.3	52.1134731441787	-0.749369456070001	0.231018380517976	-3.24376551506339	0.00117960811411702	0.251034143170657
NONHSAG025365.2	13.1082140360814	-1.35914328544075	0.44117576791005	-3.08072968712521	0.00206494020621219	0.306596977000657
NONHSAG026505.2	54.1989960252629	-1.05323495545464	0.380754935138568	-2.76617545369789	0.00567180097362477	0.413063025745358
NONHSAG026512.2	7.25727476036849	-1.54621917447461	0.539646313249346	-2.86524550712564	0.00416686052131145	0.378928895673587
NONHSAG026569.2	41.5049796470141	-0.666161692617393	0.221583126323209	-3.00637374186022	0.00264383822462697	0.320405179109753
NONHSAG026900.2	17.8344345329889	2.43823808792807	0.788956028022987	3.09046132018023	0.00199845832398744	0.306596977000657
NONHSAG026902.2	697.99084766872	1.96170380544956	0.558017220698014	3.51548972448503	0.000438943745615029	0.168834021739304
NONHSAG026969.2	8.61541651797963	1.81219615701158	0.66804421708586	2.71268893684423	0.00667397229689363	0.437566522081437
NONHSAG027471.2	608.553877909157	0.884708991591215	0.316753864028397	2.79304877402191	0.00522138184761248	0.401765896474476
NONHSAG027472.2	269.889630128799	0.957183498216904	0.319909577926212	2.9920438907199	0.00277116418611771	0.326963668950358
NONHSAG027495.3	636.510291050867	-0.780068756137955	0.302570339442826	-2.57814020228958	0.00993336856340038	0.476602436433962
NONHSAG027837.2	71.3572944756887	0.688588691197472	0.232870029726434	2.95696570317098	0.00310682673090875	0.339624594897728
NONHSAG027929.2	6.69611115745664	-1.54913268174105	0.496564396292433	-3.11970147942051	0.00181034405829642	0.293762267409687
NONHSAG028205.2	8.85943705618386	-1.25503218987897	0.449437785122952	-2.79244921415683	0.00523106784336085	0.401817202417685
NONHSAG028250.3	509.844176871123	-0.906131979161851	0.209035235054471	-4.3348289054031	1.45873534015431e-05	0.0216417975065293
NONHSAG028253.2	47.6910600379146	-0.936714271270642	0.277672805614946	-3.37344620117247	0.000742335511606944	0.209491922694034
NONHSAG029152.2	13.206406170553	1.99186109335005	0.765570702777364	2.60179900579255	0.00927361851161558	0.469902217477213
NONHSAG029393.2	4.67706866645565	-2.45944841790266	0.636963526537725	-3.86120761305003	0.000112827977312817	0.0825169795766952
NONHSAG029691.2	176.715188594939	0.721432831994951	0.234492227127358	3.07657460903011	0.00209393892717522	0.306596977000657
NONHSAG029692.2	32.2667799913154	1.08565047347923	0.271552782040064	3.99793537493221	6.38973899436854e-05	0.0626025635889776
NONHSAG030140.2	13.6764532728746	-1.0768456612485	0.389103538648788	-2.76750415837384	0.00564873248172154	0.4125402009084
NONHSAG030424.3	46.186000177192	0.798424912790836	0.225105393986959	3.5468937400811	0.000389801778276796	0.154211227862706
NONHSAG031160.2	145.156673902747	1.92863449487177	0.635698537858912	3.03388222563415	0.00241428661075413	0.316711092298279
NONHSAG082578.2	36.4709728437697	-1.09818837135986	0.293433657766165	-3.74254398667175	0.000182166632557835	0.103947083101079
NONHSAG032049.2	23.6221281289433	-1.09462257346558	0.402345909121827	-2.72060072849937	0.0065163415497273	0.435921927130609
NONHSAG032052.2	104.966061665581	-0.841183542462367	0.27378792666093	-3.07239092943686	0.00212351421335734	0.306596977000657
NONHSAG032338.3	20.8796729506561	1.97474577301567	0.693131830145545	2.84901902802676	0.00438542575730009	0.381436545851866
NONHSAG032407.2	52.7849133325504	-0.641761469019131	0.235887850314474	-2.72062112636818	0.0065159395174239	0.435921927130609
NONHSAG032905.2	608.995024213246	1.50735829625285	0.567022396542185	2.65837523428532	0.0078518417107598	0.456592786621014
NONHSAG032906.2	25.0126096125285	1.3721372323264	0.509442059258707	2.69341175780226	0.00707248642208319	0.445294723533259
NONHSAG032922.2	16.4170379035767	1.07538169535097	0.33030687825472	3.25570481920658	0.00113111279842297	0.251034143170657
NONHSAG033370.2	41.6315252240772	-0.677349710785029	0.252694686201659	-2.680506349249	0.00735108699046075	0.448873657505029
NONHSAG033440.2	20.9451998805666	4.27861075644474	0.728854104824757	5.87032538902072	4.34940648238768e-09	5.64618202511157e-05
NONHSAG034048.2	47.6932325616407	-0.718010112765286	0.277169682210877	-2.59050739979204	0.00958345611851851	0.471972100839572
NONHSAG034336.3	10.9489561453177	-2.28688298605041	0.823610497834514	-2.77665594606093	0.00549212812852864	0.410337043456083
NONHSAG086208.2	16.8305013398647	-1.45464124234326	0.560284726350559	-2.59625360808626	0.00942464734523783	0.470548037317338
NONHSAG034817.2	5.56612600191962	1.49984689443098	0.522021795420437	2.87314994812237	0.00406401174612983	0.374100555587775
NONHSAG036426.2	8.3952977222929	1.49496137813833	0.472969224873637	3.16080053313773	0.00157336201936645	0.273499588190808
NONHSAG037357.2	25.3906351377162	1.1165189622184	0.39455790487906	2.82979747310002	0.0046577477973147	0.389146471331241
NONHSAG037488.2	4.64897572153011	-2.08115641161031	0.759792782254565	-2.73911053147254	0.00616056579419929	0.425159696259678
NONHSAG038272.2	6.34864231126325	-1.48492417710744	0.525424532452193	-2.82614169189473	0.00471124191240791	0.390168975348793
NONHSAG038274.2	8.45446466488395	-1.22004859452865	0.464084926461099	-2.62893389757816	0.00856530085173632	0.466774879659412
NONHSAG038355.2	37.9039111799607	-0.700675589562027	0.261495656061357	-2.679492271939	0.0073733905254078	0.448873657505029
NONHSAG038402.3	643.234307526793	0.842980318163963	0.204985330224658	4.11239339537166	3.91578302514334e-05	0.0462115794008166
NONHSAG039241.2	62.7156027062424	0.585307982459763	0.177087291221732	3.30519473431267	0.000949104312612733	0.232552952175071
NONHSAG039631.3	186.024543407839	-1.10236940959504	0.208169101981939	-5.29554770184232	1.18660212115472e-07	0.000770193771788498
NONHSAG039979.2	99.6591516393237	-0.600393784492618	0.18165719740834	-3.30509219044603	0.000949451640047665	0.232552952175071
NONHSAG040554.3	54.0127783537407	-1.40845545122431	0.431871638261875	-3.26128258130778	0.00110909450921976	0.251034143170657
NONHSAG041520.2	85.2354367559178	-0.81737971553351	0.209110551241987	-3.90884013589357	9.27403057030739e-05	0.075368337067245
NONHSAG041815.2	8.154842215151	-1.33451261744507	0.464417282141843	-2.87352057892945	0.0040592463181114	0.374100555587775
NONHSAG041867.2	65.2025176108308	0.775693573910375	0.27147541795195	2.85732527741303	0.0042722777278456	0.379880451493617
NONHSAG091420.2	20.7227085577032	-1.27693198841561	0.414546252501901	-3.08031246382998	0.00206783532232812	0.306596977000657
NONHSAG042372.2	151.674409743566	-1.1058607964616	0.254982175952992	-4.33701215517697	1.44432640207732e-05	0.0216417975065293
NONHSAG043136.2	21.9524839195495	1.5544688951691	0.31608375713335	4.91790185382192	8.74767492687147e-07	0.00302821178835152
NONHSAG043381.2	4.41137150605593	-3.1790176410815	0.874494948722536	-3.63526129650654	0.000277699023108665	0.133516661795746
NONHSAG044219.2	19.8288892523006	-0.844343868391508	0.285668575745823	-2.95567640293335	0.00311984230956007	0.339624594897728
NONHSAG044373.2	5.07125243807323	2.64695489006541	0.998132569111503	2.65190714337839	0.00800385502372115	0.460762944525216
NONHSAG044489.3	65.5161586164581	0.779031058053665	0.294181417241002	2.64813143318111	0.0080938051070117	0.461664448225776
NONHSAG044777.2	34.8252735606587	0.775194995297329	0.273493680467623	2.83441648074607	0.00459094565904588	0.389146471331241
NONHSAG044958.2	289.258090869402	0.701371768386683	0.214563486447311	3.26883096467075	0.00107992796192135	0.249625349260926
NONHSAG045310.2	354.186128359654	-0.651406465431035	0.159641791348788	-4.08042568256974	4.49533004376003e-05	0.0496647889047412
NONHSAG045408.2	27.3974305835271	-0.919800958429208	0.285578439693201	-3.22083473604435	0.00127817830815262	0.264323112400708
NONHSAG047051.2	35.5409821014117	0.670347400033657	0.244890822969194	2.73733164806255	0.0061939814084934	0.426563234240621
NONHSAG047090.2	7.80414619335051	-1.45280921345584	0.49636176037437	-2.92691607097229	0.00342341251333387	0.353407789597166
NONHSAG047370.3	2163.82721631292	0.827278677675334	0.260725248720557	3.17299027131049	0.00150877580116723	0.273019492421473
NONHSAG047373.2	4.40043207852769	2.42127588909073	0.883055387182057	2.74192980897533	0.00610793921352044	0.425159696259678
NONHSAG047484.2	8.82295489944005	-1.31992550129514	0.478641494859306	-2.75764954662596	0.00582185765388962	0.418473398897295
NONHSAG048178.2	9.86863163868718	-0.967185111206	0.371713727661013	-2.60196231463378	0.0092692037214367	0.469902217477213
NONHSAG048568.3	87.8854079465986	-0.589257427662935	0.208857220808331	-2.82134093991272	0.00478233468511718	0.390809691985445
NONHSAG049135.2	70.7131659468617	0.68879724200806	0.188410969750463	3.65582345295671	0.000256357744937252	0.129239148190405
NONHSAG049516.2	11.040973216802	-1.01375766403698	0.363353818954812	-2.79000140125967	0.0052707813438816	0.402686267318512
NONHSAG051109.2	62.4429834477846	-1.01118731127542	0.374893829765081	-2.69726314756648	0.00699119992889704	0.445294723533259
NONHSAG051428.2	38.8380829251568	-0.783620138729782	0.275839048799436	-2.84086006727625	0.00449920497558037	0.385551333075237
NONHSAG101273.2	168.376877652182	-0.853091685605744	0.295666920736572	-2.88531325547174	0.0039102436833679	0.369678851280925
NONHSAG052220.2	4.06345844358313	-2.19540868950482	0.8400056102533	-2.61356431755594	0.0089603216832038	0.469902217477213
NONHSAG052410.3	4030.93817885809	-0.725870680573126	0.227459754571436	-3.19120488783065	0.00141680768550075	0.270474837784235
NONHSAG052448.3	119.616726380993	-0.719201628577999	0.222515498193084	-3.23214173582608	0.00122866097023526	0.259347355855432
NONHSAG052449.3	400.061025548884	-0.765040166061293	0.296804310561824	-2.57759115631825	0.00994916359069794	0.476602436433962
NONHSAG052497.2	5.59265213485321	-1.75203914283248	0.66493920626758	-2.63488620661576	0.00841654942548579	0.464322396695535
NONHSAG053200.2	51.2340888226394	-0.665108010979886	0.249263534186415	-2.66829246865479	0.00762378612798756	0.453766989352812
NONHSAG053201.3	130.510018736321	-0.694916984709926	0.254187494800532	-2.73387557973788	0.00625936917650455	0.428226619050297
NONHSAG053978.2	15.0860056879874	0.930788924715695	0.349569415519271	2.66267265782691	0.00775227872798833	0.454339531861763
NONHSAG054151.3	130.395621684957	-0.994038225452229	0.309908063298832	-3.207526176864	0.0013388187579394	0.268258347121492
NONHSAG054445.2	281.877913628334	-0.592303294394361	0.15580926065665	-3.80146399448999	0.000143843644120781	0.0936135735416584
NONHSAG055098.2	2296.88817947023	-0.946502181721604	0.224070102035919	-4.22413420229476	2.39861094154788e-05	0.0327763873028461
NONHSAG055349.2	14.9243451680501	-1.2322245063936	0.437289087907728	-2.81787161049309	0.00483431364207514	0.390809691985445
NONHSAG055639.2	15.3754557239031	1.72883497569269	0.669085382286399	2.58387796455053	0.00976963556663703	0.473889447038822
NONHSAG018540.2	26.6686059339717	-1.03146923351679	0.284065716391829	-3.63109370119845	0.000282222688493772	0.13444674608007
NONHSAG019084.2	15.0608176622896	-0.981159146181544	0.366337315781536	-2.6782943039487	0.0073998167388685	0.44976843087153
NONHSAG019520.2	17.7828068077523	1.22355663830082	0.413821748951198	2.95672385852564	0.00310926439123305	0.339624594897728
NONHSAG020056.2	35.2451625692308	-0.894773815233087	0.248735190515528	-3.59729483141723	0.000321543944754555	0.141254112892918
NONHSAG020668.2	1681.49774452533	0.954302952395228	0.319430061868183	2.98751766447403	0.00281253040951791	0.32892669829871
NONHSAG073560.2	11.3694363603356	1.12322385419694	0.398504758742538	2.81859583745304	0.00482342094075316	0.390809691985445
NONHSAG021141.2	9.23619776466075	1.21794276706917	0.465743797036016	2.6150488204462	0.00892147024848213	0.469357917044258
NONHSAG018440.2	40.1123932965054	-0.672855002630251	0.240126779608469	-2.80208231554745	0.00507739166304035	0.398795097417856
NONHSAG056239.1	5.16036400522295	1.65181777314347	0.590337530788789	2.79809039234956	0.00514057242103779	0.400820797367092
NONHSAG056279.2	7.63263188818346	-1.5581320105875	0.469085486319855	-3.32163764607514	0.000894908296613766	0.230044595098844
NONHSAG056872.1	19.1851120626292	-1.15288096637959	0.334123083943908	-3.45046787181316	0.000559615772270955	0.191175056519353
NONHSAG057026.1	31.5681965428575	-1.03107006241925	0.378922125915951	-2.7210605871243	0.00650728337101555	0.435921927130609
NONHSAG057130.1	244.680071385559	0.65527605955761	0.181986011625701	3.60069465616592	0.000317368119578	0.140851769035959
NONHSAG057343.1	51.3678595134374	1.21134895067293	0.298343184241669	4.06025347537917	4.90194702834388e-05	0.051946632937507
NONHSAG057405.1	35.5186026605787	1.43309853148786	0.554653646566328	2.58377194553697	0.00977263898592437	0.473889447038822
NONHSAG057615.1	1925.31896587684	1.5849547310067	0.606925759710793	2.6114474557184	0.00901598415905557	0.469902217477213
NONHSAG059053.2	26.7269447624195	-0.767334597845039	0.292016059501873	-2.62771369202767	0.00859608317595582	0.466903990580211
NONHSAG057890.1	1047.12542738116	1.61197482130507	0.536895151495626	3.00240152442166	0.00267858619506315	0.321963580474188
NONHSAG057915.2	84.8360351040713	0.755607458258143	0.264308708291517	2.85880651887093	0.00425238061174446	0.379880451493617
NONHSAG058094.1	39.9274359275018	0.866525518760655	0.257925656827224	3.35959411490852	0.000780570591158281	0.212000996457504
NONHSAG058314.1	230.372224904333	-2.22925833776265	0.651009394869667	-3.42431054809732	0.000616361431345976	0.196350820147676
NONHSAG060041.2	10.2617559985177	1.98183565896242	0.685793573272942	2.88984285680038	0.00385434445293943	0.369066105993197
NONHSAG059565.1	46.9683472537284	-1.05145031731599	0.292003307939241	-3.6008164590203	0.000317219461716958	0.140851769035959
NONHSAG059619.1	10.5998678154916	-1.7257372095996	0.454777613853835	-3.79468372459128	0.000147831780426299	0.0936135735416584
NONHSAG059720.1	19.6929390625592	-1.40643790008416	0.472570353663379	-2.97614501032791	0.00291896803152643	0.3317691119934
NONHSAG059825.1	66.0293583624891	0.70773788760182	0.221756297118619	3.19151201926521	0.0014153022231279	0.270474837784235
NONHSAG059826.1	89.0667367401517	0.590105511466517	0.196667133275147	3.00052937996981	0.00269510752393591	0.323201277801145
NONHSAG060485.1	14.7275739106766	-1.14210975404356	0.435843206832954	-2.62046014745229	0.00878111928769587	0.468292784989902
NONHSAG060821.1	7.84506161323676	-1.27437776431935	0.491305642682966	-2.59385940971513	0.00949052864400361	0.470548037317338
NONHSAG061263.1	146.605545184003	-0.680098481476588	0.19887946946261	-3.41965152720023	0.000627014008188217	0.197979647334851
NONHSAG062743.1	47.3761668642025	-0.949784942182083	0.214107391336703	-4.43602127069242	9.16367973000028e-06	0.0170971916903396
NONHSAG062840.1	18.5204013911877	-0.833238814242977	0.294359353029609	-2.83068571005849	0.00464483377532508	0.389146471331241
NONHSAG063084.1	10.8022691146898	-1.20167875479181	0.390600793360817	-3.07648825915659	0.00209454551434035	0.306596977000657
NONHSAG063097.1	60.9665481073198	0.666587830349751	0.204864377943765	3.25380057304413	0.0011387218918404	0.251034143170657
NONHSAG063271.1	25.530083633908	-0.773617281453225	0.269303164944003	-2.87266316240318	0.00407027836344514	0.374100555587775
NONHSAG063423.1	16.4371329146233	-1.012927830611	0.352921728397814	-2.87012033860729	0.00410315610170039	0.375362826638489
NONHSAG063490.1	55.5154098891481	-0.632855589566753	0.219765884426802	-2.87968076217735	0.00398078025257308	0.372021954935541
NONHSAG063506.1	18.2678016870143	0.797408829656902	0.302583412246434	2.63533557155957	0.00840541391273149	0.464322396695535
NONHSAG063786.1	10.5701330854366	-1.6802548170011	0.455485931260541	-3.68892802539709	0.000225200910622567	0.120554458608118
NONHSAG064372.1	23.8048042491823	-0.834169544367137	0.28975253763745	-2.87890332615786	0.00399060641873236	0.372021954935541
NONHSAG064418.1	25.7207783340287	1.19013594283233	0.37293446813416	3.19127365401953	0.00141647048690237	0.270474837784235
NONHSAG064525.1	32.3529578311435	0.809803901043908	0.30377320216188	2.66581744301581	0.00768013854729177	0.453766989352812
NONHSAG064571.1	20.8915309247294	1.41222091072407	0.533496791699637	2.64710291176252	0.00811846425878371	0.461664448225776
NONHSAG064915.1	8.28930919117078	-1.77060311652395	0.54043780702982	-3.27623843760111	0.00105199705681205	0.24717646684173
NONHSAG065097.1	36.083701894485	-0.725569393659211	0.280381390755589	-2.587794402845	0.00965926143201017	0.472285130996761
NONHSAG065106.1	32.6812209120835	1.41346888339942	0.38415867983547	3.67938812160848	0.000233794226251187	0.121399989923191
NONHSAG065131.1	15.4517079535797	1.20180509563797	0.375379183644839	3.20157629405217	0.00136677875499983	0.268258347121492
NONHSAG065211.1	6.05071698818925	-1.67289345921052	0.616811318626761	-2.71216400978984	0.00668455096301166	0.437707431658693
NONHSAG010431.2	624.063936454004	0.878255287785933	0.279053493102662	3.14726498500712	0.00164805531430228	0.278752183226255
NONHSAG065306.1	379.883512958698	0.941209651989579	0.334342373440949	2.81510728748779	0.00487609521846418	0.390809691985445
NONHSAG065317.1	26.7065046872076	1.59643174167742	0.603584148301178	2.64491992735506	0.00817102501893297	0.461664448225776
NONHSAG011196.3	12.0350346602368	1.86443621914749	0.542839728473904	3.43459795101772	0.000593433559479915	0.192677068973218
NONHSAG065771.1	169.417943847355	-0.594703946029397	0.191138121192356	-3.11138323595273	0.00186213100106048	0.298507393969062
NONHSAG065800.1	7.322390009173	-1.76043384710152	0.667631166013699	-2.63683593085197	0.00836832956271578	0.464322396695535
NONHSAG066597.1	40.1165207152272	-0.960036707678219	0.337941738914682	-2.84083496392434	0.00449955913884362	0.385551333075237
NONHSAG067710.1	45.5979113791827	0.751258278561216	0.227517016932338	3.30198720381708	0.000960024497002907	0.232937493739708
NONHSAG067805.1	8.27493345364914	-1.6524139109361	0.490583814665491	-3.36826014544083	0.000756441838529257	0.211488178041551
NONHSAG067947.1	518.453367576603	-0.637943224041664	0.213807661357252	-2.98372481131872	0.0028476275664883	0.330213479848397
NONHSAG067949.1	377.474399231286	-0.738532211068315	0.23401008002077	-3.15598460973462	0.00159957300404813	0.273499588190808
NONHSAG068436.1	10.1726808379614	1.63135086635433	0.450758686827436	3.61912241300602	0.000295603789574883	0.138283985382571
NONHSAG068789.1	4.17274627674289	1.7379325898432	0.657406788876843	2.64361825774936	0.0082025106909256	0.461664448225776
NONHSAG069073.1	19.1709755254507	-1.28718744671717	0.420193478428686	-3.0633208576454	0.00218895220796334	0.306596977000657
NONHSAG069790.1	25.5486308750615	-0.953570919364752	0.324792766180529	-2.93593644519388	0.00332542446284853	0.350967460686734
NONHSAG071056.1	8.71872154283844	1.68620087898274	0.632791529321481	2.66470203984998	0.00770565632620085	0.453766989352812
NONHSAG071298.1	8.8805902470785	-1.49814168790443	0.543192123203445	-2.7580327915457	0.0058150364294472	0.418473398897295
NONHSAG071492.1	149.056082905808	0.717382226887713	0.266360451764516	2.69327605556825	0.00707536593450518	0.445294723533259
NONHSAG071724.1	16.4479144550624	1.34765260205091	0.470992858315838	2.86130156382796	0.00421905527480012	0.379880451493617
NONHSAG019534.2	93.356193408537	0.721492133166205	0.248814187850853	2.899722637998	0.00373492994168625	0.366616204446125
NONHSAG071768.1	1557.55814657623	-0.803692574505777	0.296555889525063	-2.71008805723905	0.00672653472779549	0.438796535521996
NONHSAG071867.1	15.9698258150734	0.79831152744884	0.308260353714303	2.58973143263411	0.00960508348960654	0.471972100839572
NONHSAG072093.1	51.5493429230506	-0.606928839455028	0.200667794288671	-3.02454532679982	0.00249007156199963	0.316910431197041
NONHSAG072146.1	39.5980490294788	0.95080696965419	0.305596808210531	3.11131184655293	0.00186258128193922	0.298507393969062
NONHSAG072438.1	76.2398029997413	-0.984673860849084	0.32516140854164	-3.0282617647198	0.00245964928694581	0.316711092298279
NONHSAG072668.1	116.787141543622	-0.786319338890029	0.270880403929403	-2.90282843455506	0.00369809167128308	0.364377814275228
NONHSAG020666.2	510.569497649942	0.965677033593882	0.324774821205398	2.97337407502768	0.00294545238664556	0.3317691119934
NONHSAG073135.1	6.00963141776876	-2.54714495145243	0.71440123535768	-3.56542629741835	0.000363265240018105	0.14736649104047
NONHSAG073471.1	13.3781593454519	-0.946222782338078	0.331461316671016	-2.85470048765066	0.00430774328450352	0.379880451493617
NONHSAG073645.1	5.31376938075239	2.30401994575684	0.639504662134078	3.60281962303158	0.000314783973432356	0.140851769035959
NONHSAG073906.1	24.0311271932095	-1.16920115080599	0.301309363818548	-3.8804009805354	0.000104284395214305	0.0796334044985004
NONHSAG073922.1	22.2776012809325	-0.883363169253665	0.29542844608416	-2.99010870808973	0.00278878178178452	0.326963668950358
NONHSAG074236.1	15.6167239475571	1.15960246607289	0.391105910855628	2.96493209099298	0.00302749751782367	0.337351579636292
NONHSAG024039.2	659.780189835323	0.654873848205325	0.218750777968284	2.99369837349915	0.0027561827106799	0.326963668950358
NONHSAG074856.1	13.9371393272164	1.98377031883933	0.527267051577116	3.76236351751099	0.000168315163613666	0.098317510681759
NONHSAG074857.1	253.800775702955	0.865323554435027	0.278601908614373	3.10594984341175	0.00189668884210273	0.301974431319869
NONHSAG075752.2	232.400980920795	1.49930827757731	0.480363267534719	3.12119676692169	0.00180117640014616	0.293762267409687
NONHSAG075231.1	138.828814919138	0.755624990097046	0.292610395824861	2.58235866147872	0.0098127546680307	0.473987998969453
NONHSAG075238.1	8.49623752952239	1.45459455825963	0.44837320518694	3.24416031429256	0.00117797426546422	0.251034143170657
NONHSAG075753.1	173.268581665438	1.34044954509791	0.484262364781146	2.76802337448566	0.00563974106175367	0.412463654045946
NONHSAG076159.1	13.7521077060744	-1.29041702799499	0.486519515549135	-2.65234381510574	0.00799350999969914	0.460678135676334
NONHSAG076205.1	11.7378687165453	1.36346114616162	0.417534232463012	3.26550744861956	0.00109268131649149	0.250145585020433
NONHSAG076507.1	7.62526410183652	1.41712514085494	0.507390135611154	2.79296943593119	0.00522266263760488	0.401765896474476
NONHSAG077295.2	1657.70768024225	-0.756642728240168	0.259247962139191	-2.91860627175895	0.00351600005946926	0.356299719465329
NONHSAG077520.1	26.3401970550516	-2.0632587381327	0.707305727361916	-2.9170677661952	0.00353338996271984	0.356299719465329
NONHSAG077521.1	14.7030712592586	-1.92824113241787	0.627684211366756	-3.07199240876109	0.00212635132713013	0.306596977000657
NONHSAG078062.1	6.59754309984649	4.92462807516642	1.10066355630713	4.4742356071906	7.66851486189666e-06	0.0159278121087538
NONHSAG078063.1	11.8996560414057	2.024820098751	0.52101119050009	3.88632746411357	0.00010177220054941	0.0794913312872219
NONHSAG030212.2	29.6151599965006	1.4691871999217	0.461671135348155	3.18232414251706	0.00146098208656636	0.271414401219265
NONHSAG079601.2	248.033056456321	2.65053410920803	0.598699643307403	4.42715164245907	9.54856062511744e-06	0.0170971916903396
NONHSAG078410.1	19.1954418053945	2.05363208897946	0.648631405433319	3.16610030254013	0.00154497509852376	0.273499588190808
NONHSAG078516.1	1546.91751870532	-0.800077833111663	0.265288492286701	-3.01587839794802	0.00256235998556686	0.317933280658517
NONHSAG078810.2	83.0267091747336	-1.02920526861957	0.271985669230021	-3.7840422678636	0.000154301601060598	0.0950252114885865
NONHSAG030213.3	54.8200771322335	1.09133225233717	0.376514418341368	2.8985138395091	0.00374935761294632	0.366935228348762
NONHSAG079372.1	59.4994644684924	0.710009518073317	0.271127747185418	2.61872687485489	0.00882585807609036	0.468292784989902
NONHSAG079599.1	5.22537346759974	3.2868602400318	0.802049115953283	4.09807850249316	4.16594004990139e-05	0.0480712451180398
NONHSAG079602.1	26.3752012014869	2.73748848005862	0.551613972114198	4.96268879768674	6.95239306592863e-07	0.00257864258815293
NONHSAG079603.1	37.0673849786307	2.54105855828493	0.884944537759155	2.87143255860911	0.00408615962452302	0.374872658415163
NONHSAG079621.1	42.8912361017642	0.853872496708224	0.327514741655022	2.60712691097009	0.00913055119688971	0.469902217477213
NONHSAG079622.1	59.8400898597306	0.773217983841456	0.289004344880995	2.67545453048413	0.00746279955682194	0.451647237514611
NONHSAG079706.1	10.9657369179048	-1.34637319443605	0.447934620506975	-3.0057359551986	0.002649389511382	0.320405179109753
NONHSAG079948.2	26.2728935677682	-1.15053933707294	0.431783776062923	-2.66461919334662	0.00770755468569079	0.453766989352812
NONHSAG080886.1	4.23682189699083	3.18405927862883	1.14512454330425	2.78053535508134	0.00542693499993765	0.407813352831784
NONHSAG080888.1	6.69404773001183	4.51223353689281	1.01599342955906	4.44120346216327	8.9457160829545e-06	0.0170971916903396
NONHSAG080889.1	6.05693299188553	3.73369542236008	1.00549919440871	3.71327539904766	0.000204594039251843	0.115475544371644
NONHSAG080890.1	11.2791995621311	3.90583782088272	0.761646824945039	5.12814823479973	2.92606013264294e-07	0.00150426429328818
NONHSAG032294.2	321.641867365728	0.700214422774809	0.265257224570284	2.63975627396824	0.00829656692336033	0.46404387845721
NONHSAG081997.1	52.0087522628935	0.678217184616401	0.205329562922512	3.30306642143075	0.000956337327542196	0.232937493739708
NONHSAG082031.1	5.94937047321952	1.53904255394856	0.580590192292958	2.65082423778179	0.008029561475546	0.460873728652801
NONHSAG082042.1	16.9806377272445	-1.38426443588652	0.359383313591864	-3.85177715139709	0.000117263713670679	0.0834114465214202
NONHSAG082180.1	10.0221326838239	-2.54928041187132	0.537920997039261	-4.73913534868997	2.14632108920928e-06	0.00696561680489258
NONHSAG082400.1	59.8401681715096	-0.615911751928945	0.205906877817873	-2.99121505049348	0.0027786973327673	0.326963668950358
NONHSAG082751.1	19.6757501189032	1.45525303235583	0.483699527497495	3.00858890618489	0.00262463995402895	0.31992266256551
NONHSAG082884.1	37.1974649392663	1.07077519937728	0.329596196319312	3.24874865467172	0.00115913850302999	0.251034143170657
NONHSAG082985.1	114.234792040883	-0.629845571037493	0.214149335021555	-2.9411511876705	0.00326994891176347	0.346521157535163
NONHSAG032903.2	1309.06719670733	1.5406643567686	0.582459267153673	2.64510231642021	0.00816662191881885	0.461664448225776
NONHSAG083483.1	10.1016456131482	-2.13367619231312	0.481594410667043	-4.4304421834087	9.40400584616699e-06	0.0170971916903396
NONHSAG083660.1	32.2061003464433	-0.734390222221935	0.220843409750727	-3.32538889456047	0.000882952833940132	0.228100541568036
NONHSAG083876.1	15.8088982541765	1.80274371067269	0.566048949909236	3.18478412681757	0.00144862026603287	0.271414401219265
NONHSAG084265.1	45.0057333021517	-0.648319395383365	0.213523046837267	-3.03629704140308	0.00239503288903975	0.316711092298279
NONHSAG084732.2	15.6592494000122	-0.919781162659222	0.338240335852531	-2.7193124685763	0.00654177778723344	0.435921927130609
NONHSAG085297.1	12.9881693413235	-1.50613052142325	0.442513953368492	-3.4035774690455	0.000665095500379273	0.19976216823825
NONHSAG085393.1	40.9979638149491	-0.746133312989257	0.254523806343876	-2.93148732807016	0.00337343128651738	0.352983329248354
NONHSAG085455.1	5.87155479479199	1.68280280940576	0.606472764619316	2.77473764293778	0.00552462551312284	0.411024619213038
NONHSAG087560.1	37.0966883665104	-0.837409143722721	0.223260623133453	-3.75081432618847	0.000176261190586036	0.10169487313745
NONHSAG087666.1	38.3143929293275	1.47966776961306	0.459308492222622	3.22151189161092	0.00127516170594165	0.264323112400708
NONHSAG088034.1	4.72604192103142	-1.85349293130646	0.691662484654434	-2.67976501896369	0.00736738578909184	0.448873657505029
NONHSAG088422.1	65.1622216399744	1.77400647155384	0.486362083652667	3.64750158612434	0.000264802677363147	0.129718337969423
NONHSAG088787.1	10.9235124839162	1.98583625993667	0.704761917952626	2.8177405863609	0.00483628668023828	0.390809691985445
NONHSAG089028.1	8.04339314869313	-1.47846024400197	0.558769049606362	-2.64592365136099	0.00814682016847312	0.461664448225776
NONHSAG089601.1	24.5873721094339	0.832218733860928	0.303396715350542	2.74300508790739	0.0060879742185773	0.425159696259678
NONHSAG090292.1	63.0151562010217	-0.675873101964597	0.160827559427984	-4.20247067336269	2.64017461452828e-05	0.0349607093779347
NONHSAG090371.1	95.5394873343268	0.597804070264683	0.172738068722846	3.46075462510725	0.00053866355251943	0.186470957520826
NONHSAG090558.1	20.4285471345463	0.854576047568355	0.27942902406558	3.05829378471362	0.00222601227027111	0.306596977000657
NONHSAG090559.1	15.8051513401492	-0.881633366777954	0.303334696469521	-2.90647056548159	0.00365531287321503	0.361534811913454
NONHSAG090732.1	28.982174876991	-1.25502312442864	0.355495520691654	-3.53034862995422	0.000415012414795498	0.160820407840829
NONHSAG092484.1	4.49182335449341	3.61273959761744	1.17912384422106	3.0639187014355	0.00218458267908691	0.306596977000657
NONHSAG093511.1	55.6326700549247	-0.856994255028134	0.282783342376069	-3.03056837728593	0.00244093910378639	0.316711092298279
NONHSAG093765.1	28.3568558544802	0.653242810590173	0.252796676642163	2.58406407579023	0.0097643651991244	0.473889447038822
NONHSAG093945.1	6.30111182696047	-2.46639446445807	0.741342418711541	-3.32693017721107	0.000878083723529912	0.228100541568036
NONHSAG043018.2	76.5632494846681	-1.24568723931876	0.275828593622281	-4.51616427057089	6.29698232883339e-06	0.0148625956548638
NONHSAG094067.1	8.10351269397247	1.6726106689217	0.554707779285766	3.01530054450531	0.00256724728118744	0.317933280658517
NONHSAG094197.1	21.7118845207	1.38688699068946	0.527387201728944	2.6297319808725	0.00854522081905238	0.466774879659412
NONHSAG094785.1	15.1603606958803	-0.99666934056174	0.350684500132433	-2.84206841244867	0.00448218723027807	0.38533452668778
NONHSAG095243.1	11.9282441787508	-1.11975542061686	0.430440542667506	-2.6014171752446	0.00928394800534806	0.469902217477213
NONHSAG096438.1	18.9694148903463	-1.22063809020749	0.437831621215479	-2.78791670372924	0.00530481815540895	0.402716356049364
NONHSAG096532.1	51.4051648920335	-0.62511692290673	0.232686350641813	-2.68652166825637	0.00722002650450753	0.446169489554605
NONHSAG096679.1	13.9137885789654	-1.15838654197739	0.39357239950531	-2.94326162971132	0.0032477382264134	0.346521157535163
NONHSAG096819.1	62.3329570373384	-1.16407145383498	0.346249103815091	-3.36194791844612	0.000773947197101236	0.212000996457504
NONHSAG097169.1	56.2001645279637	-0.75513739955466	0.237678892139325	-3.1771327809455	0.00148738920521833	0.273019492421473
NONHSAG097525.2	46.1392133442181	-1.14904799517526	0.269232386289668	-4.26786691976574	1.97350996597486e-05	0.0276963455387055
NONHSAG097705.1	10.5345840886068	-1.49004065524804	0.508438918412767	-2.93061880451563	0.00338287611700507	0.352983329248354
NONHSAG097859.1	5.79448771660017	1.89604818656263	0.65189789689505	2.90850483732712	0.00363161558112011	0.359876470735196
NONHSAG098936.1	27.2763814811309	0.731954353387894	0.256645056286083	2.85201033668843	0.00434436878884133	0.380025084685221
NONHSAG098991.1	88.2303631391725	-0.647675741994265	0.240656128723833	-2.69129128532401	0.00711760191314999	0.446004621457377
NONHSAG099036.1	25.5113504673255	-1.05145302119289	0.39774617434958	-2.64352767920973	0.00820470570167819	0.461664448225776
NONHSAG099073.1	4.98244630961465	1.80506930654957	0.640942332966812	2.8162741228126	0.00485841931228697	0.390809691985445
NONHSAG099122.2	105.629286960357	0.701003919544215	0.269294921018146	2.60310858033961	0.00923826902824457	0.469902217477213
NONHSAG099227.1	2118.91325585188	1.15486247532185	0.333303862989091	3.46489376080122	0.000530440980374031	0.185392488132943
NONHSAG049343.2	35.5986752558165	-0.652784799951183	0.210487333311145	-3.10130205785935	0.00192671639999428	0.303171744806373
NONHSAG099272.1	85.9726962348254	-1.18075186563975	0.441823180678373	-2.67245340958986	0.00752988299346786	0.452350985765253
NONHSAG099344.1	12.4456350274333	-1.22644285676422	0.468305272375671	-2.61889611138176	0.00882148083280275	0.468292784989902
NONHSAG099721.1	34.639032237349	0.737382168094071	0.229025242609025	3.21965456599417	0.00128345149662231	0.264323112400708
NONHSAG099884.1	28.8061165404974	-1.37121979289851	0.519888245818229	-2.63752797630654	0.00835127366455145	0.464322396695535
NONHSAG101331.1	95.9206095109688	-0.921838279075959	0.292394682591179	-3.15271902657976	0.00161757420655212	0.275380744118706
NONHSAG101392.1	18.1037463086628	-0.907507050655509	0.327236595419809	-2.77324438451413	0.00555004235626303	0.411074064085131
NONHSAG101396.1	60.9780668013099	-0.762829718237081	0.191120196762491	-3.99136109714801	6.5695162314594e-05	0.0627146633789904
NONHSAG101559.1	5.22186071626107	-2.09215882094776	0.678989855096676	-3.08128141421182	0.00206111747681584	0.306596977000657
NONHSAG101616.1	18.6865360725437	1.04806764022953	0.342216156320854	3.0625895968713	0.00219430774831205	0.306596977000657
NONHSAG101765.1	24.6081879961272	-0.780882475463799	0.29051190283896	-2.68795346363714	0.00718914150053917	0.446169489554605
NONHSAG101939.1	488.817648073359	0.795360214032908	0.263395439361363	3.01964307340083	0.00253072731575812	0.317933280658517
NONHSAG102007.1	7.14797221679982	-2.07383982627507	0.662498902348086	-3.13032945250896	0.00174610355878477	0.288264795423789
NONHSAG102028.1	33.4457668661065	-1.07557572066983	0.357107364263118	-3.01191134181525	0.00259608407408975	0.318686197709655
NONHSAG103448.1	5.39076417366701	1.42315577414248	0.519158115578514	2.74127617663573	0.00612010418096151	0.425159696259678
NONHSAG103521.1	158.127882947375	-0.88875770747061	0.214336578064962	-4.14655172483552	3.37519957948839e-05	0.0407582821777939
NONHSAG104498.2	17.1591133598679	-1.46351827794953	0.429078361935963	-3.41084148673046	0.000647627299876	0.198523178150065
NONHSAG103677.1	6.24795413276878	-1.73859786940531	0.531702727614792	-3.26986825364735	0.0010759758445304	0.249625349260926
NONHSAG103994.1	6.72643515456631	-1.47635605944379	0.572980643623318	-2.5766246659012	0.00997702207764352	0.476602436433962
NONHSAG104402.1	67.6576469151508	-0.81803590525254	0.196096863937882	-4.17159096186092	3.02480262221636e-05	0.0383087563320016
NONHSAG104945.1	556.755610926211	0.847186939634812	0.232871583935657	3.63800050361186	0.00027476288808818	0.133339604923989
NONHSAG105121.1	21.437454963503	-1.06208900694997	0.366921293579008	-2.89459626774503	0.00379646477625253	0.3681679837667
NONHSAG105644.1	205.006787568586	-1.02709399245751	0.39446839362	-2.60374217318646	0.00922120959281052	0.469902217477213
NONHSAG105950.1	132.669913039998	0.771339051942262	0.240046290409685	3.21329294706377	0.00131222373180743	0.266166130850909
NONHSAG106688.1	378.496908986537	0.899988165502511	0.292505613653959	3.07682356676825	0.00209219096054603	0.306596977000657
NONHSAG106694.1	65.0884196733563	-0.673058210249898	0.26004684657046	-2.58821908100905	0.00964736009362602	0.472285130996761
NONHSAG106698.1	10.9387877803419	-1.41343855685692	0.483532515028419	-2.92315100417569	0.00346508426135919	0.355588864338612
NONHSAG106827.1	29.3929325034754	-0.924676145799781	0.266298058931134	-3.47233528292035	0.000515951521044304	0.183621042335662
NONHSAG106998.1	4.95836926338126	1.79408889037085	0.674030340675162	2.66173313292358	0.00777394856011412	0.454633826640799
NONHSAG107114.1	18.7643444362591	0.820510342065186	0.294106544969415	2.78984047142002	0.00527340179826269	0.402686267318512
NONHSAG107153.1	79.1447377940655	0.900534997765296	0.330337067217515	2.72610944133716	0.00640857454085749	0.433861331953802
NONHSAG107862.1	43.1967735412895	0.661828459173076	0.234579824406206	2.82133581116095	0.00478241115149372	0.390809691985445
NONHSAG107880.1	4.84202067575813	-1.5997661517611	0.610035064929536	-2.62241671623563	0.00873086039726206	0.468292784989902
NONHSAG107908.1	27.380021560698	0.800301801883524	0.249214358202305	3.2112989301919	0.00132136403908925	0.266977233827814
NONHSAG107954.1	83.6726817921645	-1.04140387675255	0.375943526157531	-2.77010722167929	0.00560378421141542	0.411074064085131
NONHSAG108031.1	9.93057014930169	-1.38326355819621	0.493735453285341	-2.80162898773403	0.00508453104829185	0.398795097417856
NONHSAG108136.1	30.8445152989745	-1.10240409267589	0.368683538673462	-2.99010934049941	0.00278877600775572	0.326963668950358
NONHSAG108137.1	85.9590950918461	-0.945068644430846	0.281888557603454	-3.35263216238921	0.000800470137276566	0.214253671898056
NONHSAG108300.1	119.459735619804	-0.677331496676085	0.241935379593053	-2.79963805961488	0.00511599340830669	0.400079930300803
NONHSAG108467.1	5.65019092116356	1.54331927189051	0.588286684074055	2.62341357312829	0.00870535285497448	0.468292784989902
NONHSAG108514.1	14.4847796097077	-1.01221170876036	0.355567947955875	-2.84674621146104	0.00441685590622371	0.382344754529278
NONHSAG109246.1	6.30158672531499	-1.54219000120839	0.521240526007483	-2.95869166778151	0.0030894804919093	0.339624594897728
NONHSAG109264.1	15.1908378304565	1.11953398339515	0.430513865312012	2.60045976122925	0.0093098936646907	0.469902217477213
NONHSAG109369.1	16.9593541744473	0.90512375570498	0.323948662772446	2.79403454843329	0.00520549170503866	0.401765896474476
NONHSAG109556.1	25.0644518673478	0.724808726614597	0.261703274687789	2.76958218226077	0.00561282423903936	0.411074064085131
NONHSAG109636.1	39.1774311046844	-0.867577297379509	0.333691900710624	-2.5999351363696	0.0093241382774202	0.469902217477213
NONHSAG109710.1	39.9373062904213	0.969416181406787	0.348951266874308	2.77808471678646	0.00546803598095611	0.409716069764974
NONHSAG109970.1	9.23668138419103	6.2705686893966	1.04915345217903	5.97678888285883	2.27578813862077e-09	3.93908582953406e-05
NONHSAG110076.1	32.0330802642354	1.34094192734858	0.464817335057777	2.88487934121885	0.00391563702585426	0.369678851280925
NONHSAG110077.1	25.1562543735023	1.68593726722601	0.550838531297356	3.06067417479897	0.00220839271879752	0.306596977000657
NONHSAG110544.1	7.35663052327391	1.66979868274145	0.591525986961399	2.82286614544023	0.00475964388476109	0.390809691985445
NONHSAG110699.1	4.14933341442713	2.67348143984072	0.775895529801086	3.44567191993761	0.000569641489971442	0.192677068973218
NONHSAG110865.1	7.20178497479503	1.3661022793873	0.505440915428816	2.70279322011021	0.00687595072452441	0.442978433401556
NONHSAG111063.1	19.7534717122527	1.25391228472373	0.461953740863618	2.71436763858553	0.0066402429761434	0.436847592100835
NONHSAG111156.1	82.6016711777505	-0.620829033401228	0.201533985467423	-3.08051781917241	0.00206640989478844	0.306596977000657
NONHSAG111379.1	31.5713565518361	0.706002979794756	0.273385170472627	2.58244797468064	0.00981021520027145	0.473987998969453
NONHSAG111902.1	11.5994845197493	0.985193014532047	0.379827387707078	2.5937914074059	0.0094924058512917	0.470548037317338
NONHSAG111987.1	7.18323092336592	2.07973248597777	0.595340797238765	3.49334783643876	0.000477004742720593	0.177835448279628
NONHSAG111996.1	10.6864558876095	1.30062050838998	0.493923216168201	2.63324432991841	0.00845734830384524	0.464322396695535
NONHSAG112085.1	10.8453082636749	1.58839460259155	0.466041561460238	3.40826813302803	0.000653766195425433	0.198523178150065
NONHSAG112635.1	37.7868983358542	-0.71779272042028	0.225559247219909	-3.18228017368966	0.00146120391878606	0.271414401219265
NONHSAG112901.1	8.97003334889414	-1.42261245510387	0.536940885940439	-2.64947686487349	0.00806164915414852	0.461664448225776
NONHSAG113109.1	15.2221949288952	-0.881418324619271	0.323819621755931	-2.72194229565129	0.00648994736969751	0.435921927130609
NONHSAG113307.1	20.8324301240426	2.38030824126112	0.77904537423846	3.05541669326763	0.00224748029695993	0.307112268157741
NONHSAG113623.1	28.7722048572935	-1.12929131138916	0.366073914943044	-3.08487238585371	0.00203639507648396	0.306596977000657
NONHSAG113772.1	8.81079955375588	-1.06438848566569	0.401939937197285	-2.64812820812891	0.00809388232383033	0.461664448225776
NONHSAG113969.1	21.485390555018	-1.63662233904558	0.553394112297718	-2.95742636698871	0.00310218831433589	0.339624594897728
NONHSAG114639.1	69.4252538074837	-0.836814998357092	0.285789841607332	-2.92807817678438	0.00341064277266802	0.352983329248354
NONHSAG114712.1	36.7047267282532	-0.917049491370824	0.315234374620841	-2.90910371838045	0.00362466586648934	0.359874569375384
NONHSAG114837.1	115.029657297072	0.747974316298344	0.225391134790478	3.31856138438477	0.000904824326279839	0.230076852572544
NONHSAG115059.1	278.297743726481	-0.893487705140625	0.163302955486649	-5.47135048767489	4.46619038590604e-08	0.00033130200282651
NONHSAG115127.1	28.311884677983	-0.642754199900099	0.24900782715376	-2.58126102800457	0.00984401186487433	0.475055910869391
NONHSAG115150.1	10.4107472376706	1.05354966800705	0.403415290458994	2.61157594400636	0.00901259680287969	0.469902217477213
NONHSAG115252.1	23.6411289464122	-1.14608706022999	0.375794978167071	-3.04976683248935	0.0022901909194016	0.30968868146054
chr6:131145285|131169273	14.6841239628638	0.955939935043143	0.348217383618514	2.74523898005739	0.00604668473476486	0.425159696259678
chr20:2947982|2965202	4.83036323190761	1.51091109240132	0.567730622164915	2.66131688764611	0.00778356645772195	0.454633826640799
chr12:120557282|120557682	4.61496930474257	-3.00268709456724	1.00423118934881	-2.99003568741408	0.00278944854880039	0.326963668950358
chr11:85996826|86003451	51.1521658411692	0.618652257770215	0.225876458308761	2.73889657382776	0.00616457629652971	0.425159696259678
chr1:65364635|65366196	136.90839379122	0.810555220737281	0.249705289690065	3.24604745755824	0.00117019330400588	0.251034143170657
chr6:42663258|42666245	13.9523417113529	1.2407887119949	0.39289656894801	3.15805433301987	0.00158825952925125	0.273499588190808
chr13:32517857|32527532	55.1190927289539	0.855342911799162	0.277717003559931	3.07990832694759	0.00207064318146392	0.306596977000657
chr5:139600372|139623461	4.08437510505619	2.87873019580648	0.812030842694564	3.54509957559492	0.000392464792842007	0.154211227862706
chr6:42592151|42594304	4.73778208078605	1.60781006040128	0.600909311652454	2.67562846709752	0.0074589280707114	0.451647237514611
chr2:201344170|201364173	8.14129410822153	1.22774297427764	0.438934110291429	2.79710085293322	0.00515634350115967	0.400820797367092
chr2:8943187|8974435	23.1686781310361	1.14256086585582	0.38409196764266	2.97470648206527	0.00293269010816047	0.3317691119934
chr7:24623666|24650712	4.80949528040795	1.83736835288279	0.708122435262062	2.59470433556142	0.00946723201975376	0.470548037317338
chr2:8939821|8958642	55.2520964619444	0.797003764206445	0.271352953503727	2.93714792455907	0.00331246058815608	0.350311259675342
chr14:96833467|96860735	39.3323746939242	0.925961494610277	0.272246727324874	3.40118503428443	0.000670943963624892	0.19976216823825
chr5:137985257|137988315	75.0504680856551	0.743916444588342	0.235548489528669	3.15823058800722	0.00158729949997908	0.273499588190808
chr6:57152221|57161152	29.7024804108066	0.992074789760938	0.336685922171814	2.94658827242166	0.00321300698604146	0.345742571951852
chr13:21167988|21168399	36.4453927668714	0.804209961750675	0.271611840720775	2.9608796126728	0.00306761821461527	0.339624594897728
