# Supplementary material for: Whole Transcriptome Sequencing of Peripheral Blood Shows That Immunity/GnRH/PI3K-Akt Pathways Are Associated With Opioid Use Disorder
Source: Front Psychiatry. 2022 Jun 21;13:893303. doi: 10.3389/fpsyt.2022.893303 (PMC9253397; doi:10.3389/fpsyt.2022.893303)
Supplement: Supplementary file 2 [file Data_Sheet_2.CSV]

	baseMean	log2FoldChange	lfcSE	stat	pvalue	padj
hsa-let-7a-5p	31741.6753333035	-1.97471632301446	0.724043821520845	-2.72734365561823	0.00638465059065625	0.0493543625023745
hsa-let-7b-5p	3354.37873315071	-2.49477543065522	0.753921614091124	-3.30906474098471	0.000936081888441252	0.0124163157214699
hsa-let-7c-5p	3525.45760755954	-1.74526772545662	0.642005786139912	-2.71846105305392	0.00655863766185634	0.0499071334581881
hsa-let-7i-5p	131204.460237918	-2.21078909847299	0.694811789554823	-3.1818531747849	0.00146335983546314	0.0164919155254834
hsa-let-7i-3p	4.98224528647524	-4.04665302367457	0.981152395534751	-4.12438785461972	3.71722052117407e-05	0.00129306170986555
hsa-miR-100-5p	7028.40759429078	3.07117063527248	0.86221998083386	3.56193396527685	0.000368132988864971	0.00717123062308963
hsa-miR-10a-5p	4161.12992195868	1.25039046364997	0.452436586119591	2.76368114783594	0.00571533582827324	0.0449229077285708
hsa-miR-10b-5p	614.3621348973	1.97629086887344	0.614027873489951	3.21856865819591	0.00128832123842804	0.0149383915027251
hsa-miR-11401	259.889662729513	1.91201082397665	0.423782168061606	4.51177743679553	6.42866250029221e-06	0.00043562049643223
hsa-miR-1180-3p	1293.79771579185	-1.42380115789778	0.393855323705813	-3.61503595914645	0.000300305935487163	0.00609370794092702
hsa-miR-122-5p	237.515670851573	2.28638199162698	0.703900633627394	3.24816015556717	0.00116153871289973	0.0141417338295542
hsa-miR-1246	13.2370484130973	3.59854957433968	0.985417409249521	3.65180231297139	0.000260406313576135	0.00551382063963381
hsa-miR-125a-5p	57.8081495546976	1.56029098244075	0.407377511480613	3.83008619393319	0.000128098380934403	0.00311919557575271
hsa-miR-132-3p	36.4090573997708	-1.71024272465012	0.519494674421142	-3.29212754020201	0.000994325078310728	0.0124163157214699
hsa-miR-1468-5p	75.421867196872	2.38391765059831	0.46580986351472	5.11779126489659	3.09134448038908e-07	3.01096952389896e-05
hsa-miR-146a-5p	406.948024672654	-0.773220690633784	0.279801242121804	-2.76346411034581	0.00571913815024925	0.0449229077285708
hsa-miR-148a-5p	68.4278376661722	1.89869821477846	0.53645555861314	3.53933925055605	0.000401129989420131	0.00717875504661907
hsa-miR-149-5p	10.1234648302054	2.58497745211383	0.905978669286615	2.85324317199355	0.00432754924857994	0.0363364911044557
hsa-miR-151a-3p	742330.376999431	4.05589275159618	0.692075698938653	5.86047560666583	4.61543336543375e-09	1.12385802448312e-06
hsa-miR-15a-5p	46.3443047303865	-1.55162350643431	0.466139931937781	-3.32866463506804	0.000872634123095702	0.0124163157214699
hsa-miR-17-5p	617.477067931788	-1.26339008931647	0.431245050407749	-2.92963383144205	0.00339361641826191	0.0306053925128435
hsa-miR-181a-2-3p	2274.73001648681	2.33932943629173	0.524774106873158	4.45778365520074	8.28114168107161e-06	0.00043562049643223
hsa-miR-182-5p	451341.982181776	3.63517096634583	0.699889048621134	5.19392462777858	2.05906530354053e-07	2.5069120070606e-05
hsa-miR-183-5p	66067.9145240207	3.46024587558453	0.626402915561597	5.52399388576005	3.31378999432981e-08	5.37938575746206e-06
hsa-miR-185-3p	185.971925710195	-1.73232021867697	0.389946201743928	-4.44245952628757	8.89363665331883e-06	0.00043562049643223
hsa-miR-186-5p	8534.6767035346	-1.8895152507284	0.481698485864816	-3.92260990261588	8.75949149483697e-05	0.00255476504575792
hsa-miR-1976	15.3949733560113	-1.93124178199075	0.612113787689264	-3.15503721829434	0.00160477632347676	0.0169896971637649
hsa-miR-19a-3p	26.0090827259097	1.16560108199631	0.420022978991036	2.77508884108264	0.00551866302710664	0.0447931482366822
hsa-miR-20a-5p	931.203880089213	-1.42373541381651	0.452460057710737	-3.14665436109438	0.00165150061930687	0.0171123574809031
hsa-miR-218-5p	47.2063275184391	2.39014618678061	0.70568548372894	3.38698505480195	0.000706652371739251	0.0109140029501577
hsa-miR-219a-1-3p	23.7928858751409	1.90268058831854	0.458609180926446	4.14880614573589	3.34213672598371e-05	0.00129306170986555
hsa-miR-223-3p	591.206114937073	-3.02947606797173	0.49956356849299	-6.0642453914536	1.32574611357835e-09	6.45638357312656e-07
hsa-miR-23a-3p	247.026781879518	-1.20420577504534	0.454533817607856	-2.64932053105068	0.00806537966631356	0.0569252159057203
hsa-miR-26b-5p	798.579858960512	-1.29044604878542	0.391672460691823	-3.29470712979429	0.00098524304501576	0.0124163157214699
hsa-miR-28-3p	911.239983850576	1.6520093769353	0.52225261113201	3.16323813748769	0.00156024646674649	0.0168853339845675
hsa-miR-29c-5p	165.625169977058	-1.94395795751424	0.550415657076763	-3.53179989071991	0.000412741563255306	0.00717875504661907
hsa-miR-30a-5p	347.556101741893	1.52014949374791	0.515225981458344	2.95045193459603	0.00317309411737143	0.0291565440596205
hsa-miR-30a-3p	266.726059542644	2.20434799246526	0.5625796002915	3.91828639240221	8.91807100161902e-05	0.00255476504575792
hsa-miR-30d-5p	3692.13235315118	0.894347288954593	0.329682075374294	2.71275679133973	0.00667260594871148	0.0499932168772691
hsa-miR-30e-3p	11568.2107355554	2.03927675390756	0.512245334134236	3.98105481498277	6.86101235416853e-05	0.00222754201098672
hsa-miR-3177-3p	15.6594251807201	2.55502685600647	0.749877826516976	3.40725751003203	0.00065619186505577	0.010652181276072
hsa-miR-32-5p	38.0014532011072	-2.72583365615706	0.563470519029287	-4.83757989832896	1.31429559571475e-06	0.000106676992518847
hsa-miR-3200-5p	9.6984378620292	-2.87826494094458	0.743965585885543	-3.86881462738438	0.000109365747578131	0.00285679363380461
hsa-miR-3200-3p	12.2169618308618	-2.10965709563151	0.70463288256623	-2.99398047952044	0.00275363561342286	0.0262945204654301
hsa-miR-330-3p	38.2742978779386	1.62248959868458	0.456865298102748	3.55135223756847	0.000383257125415767	0.0071787007722107
hsa-miR-3614-5p	12.3466023334883	1.71513637698948	0.652754930805851	2.62753492320935	0.0086006013021883	0.0589928568192353
hsa-miR-3615	21063.566310566	0.901603593405056	0.345862966746201	2.60682316435071	0.00913865426777213	0.0609660908000688
hsa-miR-3685	3.23655735703743	3.18306202150761	1.18714273436688	2.68127995847539	0.00733411300981923	0.0533091497877906
hsa-miR-3690	41.0742731625938	2.60904581527142	0.675184767412514	3.8641953154097	0.000111456014460549	0.00285679363380461
hsa-miR-3691-5p	23.35190320193	2.14713023912868	0.746256306644952	2.87720213552611	0.00401218496130155	0.0342795451956816
hsa-miR-375-3p	25.6484736404949	1.61483268700442	0.55337325099079	2.91816180871253	0.00352101585943047	0.0311769949735026
hsa-miR-381-3p	41.7154473682386	2.62129806889577	0.782593643009453	3.34950084543953	0.000809573086172809	0.0119473361504896
hsa-miR-3940-3p	70.2017277069276	-2.04416683800214	0.654521110239475	-3.12314882747513	0.00178927246135473	0.0181536601808282
hsa-miR-423-5p	52152.2255296149	3.02891528985698	0.682000550383689	4.4412211810576	8.94497939285893e-06	0.00043562049643223
hsa-miR-4473	169.32507515998	-1.51336544502805	0.579087662299657	-2.61336157468493	0.00896563944714327	0.0606425890383163
hsa-miR-454-3p	152.091248426216	-1.03527278356614	0.367038656172863	-2.8206096719103	0.00479324859357393	0.0395646112723815
hsa-miR-4661-5p	60.8867086945253	1.65283870626428	0.473810122071126	3.48839889498217	0.000485922554681744	0.00816014772862101
hsa-miR-4685-3p	394.226850490169	-2.30394789270519	0.619670112836087	-3.71802325944131	0.00020078778694463	0.00461147621428093
hsa-miR-4746-5p	154.026356606514	1.56210774928126	0.461760348740742	3.38294042254008	0.000717141877628435	0.0109140029501577
hsa-miR-484	207.531199690014	-1.05518760323548	0.401370596171938	-2.62896089872877	0.00856462080522455	0.0589928568192353
hsa-miR-5000-3p	9.09955035362104	2.44258212868896	0.808408570204666	3.02146985907209	0.00251550682902536	0.024501036514707
hsa-miR-501-3p	448.888120782365	1.22763639502149	0.386460136209675	3.17661844003345	0.00149002932879111	0.0164919155254834
hsa-miR-532-5p	12975.0544707113	1.44520830735329	0.484207365105189	2.98468881620447	0.00283866944846741	0.026585231180839
hsa-miR-574-3p	30.5538223013476	-1.70852536535557	0.518059037532203	-3.29793564357878	0.000973984552078413	0.0124163157214699
hsa-miR-576-3p	70.9692695785139	-1.03761816562382	0.402688053571198	-2.57672944707897	0.00997399847067968	0.0650704125322446
hsa-miR-6501-5p	12.8866960487973	-2.26899165130194	0.848784707609573	-2.67322400010256	0.00751260674652719	0.0538035218464521
hsa-miR-6837-3p	12.3080610278182	2.19112970653558	0.717340875491271	3.05451673172114	0.00225423439986239	0.0224043296476119
hsa-miR-6852-3p	4.40023839017819	2.21811242617899	0.763936706524122	2.90352905841022	0.00368982727616967	0.0320883193481184
hsa-miR-93-5p	518.398235194436	-1.49110093173014	0.352032846403204	-4.23568694502528	2.27854042687422e-05	0.00100877198898886
hsa-miR-937-3p	60.3978001975692	2.65935785360858	0.717058186666123	3.70870579690743	0.000208321307421315	0.00461147621428093
hsa-miR-941	945.201455004521	1.28613648173631	0.390642095467048	3.29236530486716	0.000993484742086445	0.0124163157214699
hsa-miR-96-5p	136.19598263397	-1.54929115540828	0.574740255672659	-2.69563709887527	0.00702541601679207	0.0518390545481476
hsa-miR-98-5p	499.373163011965	-1.38629210237047	0.428964478691082	-3.2317177091225	0.00123048549634242	0.014615766749238
hsa-miR-99b-5p	484.702150277866	1.66018301134068	0.402440925581646	4.12528375174873	3.70277954458058e-05	0.00129306170986555
